# Supplementary material for: Furan‐Protected 4‐Maleimidomethyl Styrene for Reversible Crosslinked Polymers
Source: Macromol Rapid Commun. 2025 Jun 23;46(23):e00168. doi: 10.1002/marc.202500168 (PMC12687677; doi:10.1002/marc.202500168)
Supplement: Supplementary file 2 — Supporting File 2: marc202500168‐sup‐0002‐SuppMat.cif [file MARC-46-e00168-s002.cif]

data_global
 
_audit_creation_method            'manual editing of form.cif' 

_publ_contact_author_phone        '049 228 73-3495'
_publ_contact_author_fax          '049 228 73-5662'
_publ_contact_author_email        'hoeger@uni-bonn.de'
_publ_requested_journal           
'Macromolecular Rapid Communications'

_publ_contact_author_name            'Sigurd H\"oger'
_publ_contact_author_address
;      Kekule-Institut f\"ur Organische Chemie und Biochemie
       Rheinische Friedrich-Wilhelms-Universit\"at Bonn
       Gerhard-Domagk-Str. 1
       D-53121 Bonn
       Germany
;

_publ_section_title
;
Furane-protected 4-Maleimidomethyl styrene for Reversible Crosslinked Polymers
;        


loop_
_publ_author_name
_publ_author_address

       'Andreas Hamm'
;      Kekule-Institut f\"ur Organische Chemie und Biochemie
       Rheinische Friedrich-Wilhelms-Universit\"at Bonn
       Gerhard-Domagk-Str. 1
       D-53121 Bonn
       Germany
;
       'Gregor Schnakenburg'
;      Institut f\"ur Anorganische Chemie
       Rheinische Friedrich-Wilhelms-Universit\"at Bonn
       Gerhard-Domagk-Str. 1
       D-53121 Bonn
       Germany
;
       'Sigurd H\"oger'
;      Kekule-Institut f\"ur Organische Chemie und Biochemie
       Rheinische Friedrich-Wilhelms-Universit\"at Bonn
       Gerhard-Domagk-Str. 1
       D-53121 Bonn
       Germany
;

#------------------------------------------------------------------------------
data_5
_audit_creation_date               2024-04-26
_audit_creation_method
;
Olex2 1.5
(compiled 2024.02.16 svn.r378c4104 for OlexSys, GUI svn.r6928)
;
_shelx_SHELXL_version_number       '2019/1'
_audit_contact_author_address      ?
_audit_contact_author_email        ?
_audit_contact_author_name         ''
_audit_contact_author_phone        ?
_publ_contact_author_id_orcid      ?
_publ_section_references
;
Dolomanov, O.V., Bourhis, L.J., Gildea, R.J, Howard, J.A.K. & Puschmann, H.
 (2009), J. Appl. Cryst. 42, 339-341.

Sheldrick, G.M. (2008). Acta Cryst. A64, 112-122.
;
_chemical_name_common              ?
_chemical_name_systematic          AH-91
_chemical_formula_moiety           'C17 H15 N O3'
_chemical_formula_sum              'C17 H15 N O3'
_chemical_formula_weight           281.30
_chemical_absolute_configuration   ad
_chemical_melting_point            ?
loop_
  _atom_type_symbol
  _atom_type_description
  _atom_type_scat_dispersion_real
  _atom_type_scat_dispersion_imag
  _atom_type_scat_source
 'C' 'C' 0.0181 0.0091 'International Tables Vol C Tables 4.2.6.8 and 6.1.1.4'
 'H' 'H' 0.0000 0.0000 'International Tables Vol C Tables 4.2.6.8 and 6.1.1.4'
 'N' 'N' 0.0311 0.0180 'International Tables Vol C Tables 4.2.6.8 and 6.1.1.4'
 'O' 'O' 0.0492 0.0322 'International Tables Vol C Tables 4.2.6.8 and 6.1.1.4'

_shelx_space_group_comment
;
The symmetry employed for this shelxl refinement is uniquely defined
by the following loop, which should always be used as a source of
symmetry information in preference to the above space-group names.
They are only intended as comments.
;
_space_group_crystal_system        'orthorhombic'
_space_group_IT_number             62
_space_group_name_H-M_alt          'P n m a'
_space_group_name_Hall             '-P 2ac 2n'
loop_
  _space_group_symop_operation_xyz
 'x, y, z'
 '-x+1/2, -y, z+1/2'
 '-x, y+1/2, -z'
 'x+1/2, -y+1/2, -z+1/2'
 '-x, -y, -z'
 'x-1/2, y, -z-1/2'
 'x, -y-1/2, z'
 '-x-1/2, y-1/2, z-1/2'

_cell_length_a                     10.4267(4)
_cell_length_b                     8.4349(4)
_cell_length_c                     15.6093(6)
_cell_angle_alpha                  90
_cell_angle_beta                   90
_cell_angle_gamma                  90
_cell_volume                       1372.81(10)
_cell_formula_units_Z              4
_cell_measurement_reflns_used      13375
_cell_measurement_temperature      150.00
_cell_measurement_theta_max        70.83
_cell_measurement_theta_min        5.10
_shelx_estimated_absorpt_T_max     0.927
_shelx_estimated_absorpt_T_min     0.750
_exptl_absorpt_coefficient_mu      0.764
_exptl_absorpt_correction_T_max    0.7842
_exptl_absorpt_correction_T_min    0.5799
_exptl_absorpt_correction_type     multi-scan
_exptl_absorpt_process_details
;
STOE LANA, absorption correction by scaling of reflection intensities.
J. Koziskova, F. Hahn, J. Richter, J. Kozisek, "Comparison of different
absorption corrections on the model structure of tetrakis(\m~2~-acetato)-
diaqua-di-copper(II)", Acta Chimica Slovaca, vol. 9, no. 2, 2016, pp. 136 - 140.
Afterwards a spherical absorption correction was performed within STOE LANA.
;
_exptl_absorpt_special_details     ?
_exptl_crystal_colour              'clear colourless'
_exptl_crystal_colour_lustre       clear
_exptl_crystal_colour_primary      colourless
_exptl_crystal_density_diffrn      1.361
_exptl_crystal_density_meas        ?
_exptl_crystal_density_method      'not measured'
_exptl_crystal_description         plate
_exptl_crystal_F_000               592
_exptl_crystal_size_max            0.4
_exptl_crystal_size_mid            0.25
_exptl_crystal_size_min            0.1
_exptl_transmission_factor_max     ?
_exptl_transmission_factor_min     ?
_diffrn_reflns_av_R_equivalents    0.0435
_diffrn_reflns_av_unetI/netI       0.0203
_diffrn_reflns_Laue_measured_fraction_full  0.996
_diffrn_reflns_Laue_measured_fraction_max  0.991
_diffrn_reflns_limit_h_max         12
_diffrn_reflns_limit_h_min         -4
_diffrn_reflns_limit_k_max         10
_diffrn_reflns_limit_k_min         -10
_diffrn_reflns_limit_l_max         18
_diffrn_reflns_limit_l_min         -18
_diffrn_reflns_number              12796
_diffrn_reflns_point_group_measured_fraction_full  0.996
_diffrn_reflns_point_group_measured_fraction_max  0.991
_diffrn_reflns_theta_full          67.686
_diffrn_reflns_theta_max           70.490
_diffrn_reflns_theta_min           5.101
_diffrn_ambient_temperature        150.00
_diffrn_detector                   Pilatus200K
_diffrn_detector_area_resol_mean   5.81
_diffrn_detector_type              'DECTRIS PILATUS 200K'
_diffrn_measured_fraction_theta_full  0.996
_diffrn_measured_fraction_theta_max  0.991
_diffrn_measurement_details
;
 1906 frames, detector distance = 40 mm
;
_diffrn_measurement_device         'Eulerian 4-circle diffractometer'
_diffrn_measurement_device_type    'STOE STADIVARI'
_diffrn_measurement_method         'rotation method, \w scans'
_diffrn_radiation_collimation      '1.2 0.6 mm diameter'
_diffrn_radiation_monochromator    'Graded multilayer mirror'
_diffrn_radiation_polarisn_norm    270
_diffrn_radiation_probe            x-ray
_diffrn_radiation_type             'Cu K\a'
_diffrn_radiation_wavelength       1.54186
_diffrn_source                     'Axo Cu'
_diffrn_source_current             1.00
_diffrn_source_power               0.050
_diffrn_source_target              Cu
_diffrn_source_type                'Microfocus tube'
_diffrn_source_voltage             50
_reflns_Friedel_coverage           0.000
_reflns_Friedel_fraction_full      .
_reflns_Friedel_fraction_max       .
_reflns_number_gt                  1188
_reflns_number_total               1398
_reflns_special_details
;
 Reflections were merged by SHELXL according to the crystal
 class for the calculation of statistics and refinement.
 
 _reflns_Friedel_fraction is defined as the number of unique
 Friedel pairs measured divided by the number that would be
 possible theoretically, ignoring centric projections and
 systematic absences.
;
_reflns_threshold_expression       'I > 2\s(I)'
_computing_cell_refinement
;
X-Area Recipe 2.0.1 (STOE, 2023)
;
_computing_data_collection
;
X-Area Pilatus3_SV 1.31.192.0 (STOE, 2023)
;
_computing_data_reduction
;
X-Area Integrate 2.5.15.0 (STOE, 2023)
X-Area LANA 2.7.12 (STOE, 2023)
;
_computing_molecular_graphics      'Olex2 1.5 (Dolomanov et al., 2009)'
_computing_publication_material
;
STOE & Cie GmbH, X-Area, software package for collecting single-crystal or
multi-domain crystal data on STOE area-detector diffractometers, for image 
processing, for the correction and scaling of reflection intensities and 
for outlier rejection, version 2.3, Darmstadt 2023
;
_computing_structure_refinement    'XL  (Sheldrick, 2008)'
_computing_structure_solution      'SHELXT 2018/2 (Sheldrick, 2018)'
_refine_diff_density_max           0.185
_refine_diff_density_min           -0.295
_refine_diff_density_rms           0.059
_refine_ls_extinction_coef         .
_refine_ls_extinction_method       none
_refine_ls_goodness_of_fit_ref     1.045
_refine_ls_hydrogen_treatment      mixed
_refine_ls_matrix_type             full
_refine_ls_number_parameters       116
_refine_ls_number_reflns           1398
_refine_ls_number_restraints       0
_refine_ls_R_factor_all            0.0501
_refine_ls_R_factor_gt             0.0438
_refine_ls_restrained_S_all        1.045
_refine_ls_shift/su_max            0.000
_refine_ls_shift/su_mean           0.000
_refine_ls_structure_factor_coef   Fsqd
_refine_ls_weighting_details      
 'w=1/[\s^2^(Fo^2^)+(0.0895P)^2^+0.2797P] where P=(Fo^2^+2Fc^2^)/3'
_refine_ls_weighting_scheme        calc
_refine_ls_wR_factor_gt            0.1265
_refine_ls_wR_factor_ref           0.1342
_refine_special_details            ?
_olex2_refinement_description
;
1. Fixed Uiso
 At 1.2 times of:
  All C(H) groups, All C(H,H) groups
2. Others
 Fixed Sof: H5A(0.5) H5B(0.5)
3.a Ternary CH refined with riding coordinates:
 C2(H2), C3(H3)
3.b Secondary CH2 refined with riding coordinates:
 C5(H5A,H5B)
3.c Aromatic/amide H refined with riding coordinates:
 C4(H4), C7(H7), C8(H8), C10(H10), C11(H11), C12(H12)
;
_atom_sites_solution_hydrogens     mixed
_atom_sites_solution_primary       dual
_atom_sites_solution_secondary     ?
loop_
  _atom_site_label
  _atom_site_type_symbol
  _atom_site_fract_x
  _atom_site_fract_y
  _atom_site_fract_z
  _atom_site_U_iso_or_equiv
  _atom_site_adp_type
  _atom_site_occupancy
  _atom_site_site_symmetry_order
  _atom_site_calc_flag
  _atom_site_refinement_flags_posn
  _atom_site_refinement_flags_adp
  _atom_site_refinement_flags_occupancy
  _atom_site_disorder_assembly
  _atom_site_disorder_group
 O1 O 0.93117(10) 0.51926(14) 0.35749(8) 0.0460(4) Uani 1 1 d . . . . .
 O2 O 0.68991(11) 0.250000 0.25081(8) 0.0318(4) Uani 1 2 d S T P . .
 N N 0.92568(14) 0.250000 0.37758(10) 0.0314(4) Uani 1 2 d S T P . .
 C1 C 0.92088(12) 0.38685(17) 0.32882(9) 0.0335(4) Uani 1 1 d . . . . .
 C2 C 0.89875(13) 0.34118(18) 0.23633(9) 0.0320(4) Uani 1 1 d . . . . .
 H2 H 0.963786 0.387542 0.196464 0.038 Uiso 1 1 calc R U . . .
 C3 C 0.75716(12) 0.37696(17) 0.20854(9) 0.0328(4) Uani 1 1 d . . . . .
 H3 H 0.725638 0.486126 0.221984 0.039 Uiso 1 1 calc R U . . .
 C4 C 0.74764(13) 0.3284(2) 0.11516(9) 0.0377(4) Uani 1 1 d . . . . .
 H4 H 0.742700 0.396481 0.066780 0.045 Uiso 1 1 calc R U . . .
 C5 C 0.93608(18) 0.250000 0.47056(13) 0.0372(5) Uani 1 2 d S T P . .
 H5A H 0.984888 0.344827 0.488833 0.045 Uiso 0.5 1 calc R U P . .
 H5B H 0.984888 0.155173 0.488833 0.045 Uiso 0.5 1 calc R U P . .
 C6 C 0.80638(19) 0.250000 0.51504(13) 0.0344(5) Uani 1 2 d S T P . .
 C7 C 0.6907(2) 0.250000 0.47105(15) 0.0608(8) Uani 1 2 d S T P . .
 H7 H 0.690936 0.250000 0.410190 0.073 Uiso 1 2 calc R U P . .
 C8 C 0.5752(2) 0.250000 0.51439(15) 0.0652(9) Uani 1 2 d S T P . .
 H8 H 0.497450 0.250000 0.482610 0.078 Uiso 1 2 calc R U P . .
 C9 C 0.5699(2) 0.250000 0.60332(14) 0.0400(5) Uani 1 2 d S T P . .
 C10 C 0.6859(2) 0.250000 0.64648(13) 0.0373(5) Uani 1 2 d S T P . .
 H10 H 0.685664 0.250000 0.707336 0.045 Uiso 1 2 calc R U P . .
 C11 C 0.8024(2) 0.250000 0.60368(13) 0.0359(5) Uani 1 2 d S T P . .
 H11 H 0.880172 0.250000 0.635429 0.043 Uiso 1 2 calc R U P . .
 C12 C 0.4483(2) 0.250000 0.65164(14) 0.0471(6) Uani 1 2 d S T P . .
 H12 H 0.455272 0.250000 0.712319 0.057 Uiso 1 2 calc R U P . .
 C13 C 0.3327(3) 0.250000 0.62055(18) 0.0684(9) Uani 1 2 d S T P . .
 H13A H 0.253(4) 0.250000 0.655(2) 0.082 Uiso 1 2 d S U P . .
 H13B H 0.320(3) 0.250000 0.557(2) 0.082 Uiso 1 2 d S U P . .

loop_
  _atom_site_aniso_label
  _atom_site_aniso_U_11
  _atom_site_aniso_U_22
  _atom_site_aniso_U_33
  _atom_site_aniso_U_23
  _atom_site_aniso_U_13
  _atom_site_aniso_U_12
 O1 0.0477(7) 0.0409(7) 0.0492(7) -0.0058(5) -0.0087(5) -0.0053(5)
 O2 0.0217(7) 0.0420(8) 0.0318(7) 0.000 0.0020(5) 0.000
 N 0.0232(8) 0.0420(10) 0.0291(9) 0.000 -0.0001(6) 0.000
 C1 0.0226(6) 0.0404(8) 0.0375(8) 0.0001(6) -0.0008(5) -0.0018(5)
 C2 0.0232(7) 0.0415(9) 0.0313(7) 0.0025(6) 0.0008(5) -0.0015(5)
 C3 0.0269(7) 0.0391(8) 0.0323(7) 0.0029(6) -0.0007(5) 0.0008(5)
 C4 0.0277(7) 0.0550(9) 0.0304(7) 0.0049(6) -0.0016(5) 0.0011(6)
 C5 0.0301(11) 0.0518(13) 0.0296(10) 0.000 -0.0036(8) 0.000
 C6 0.0301(11) 0.0432(11) 0.0300(10) 0.000 -0.0024(7) 0.000
 C7 0.0305(12) 0.128(3) 0.0235(10) 0.000 -0.0008(8) 0.000
 C8 0.0295(12) 0.138(3) 0.0278(11) 0.000 -0.0013(8) 0.000
 C9 0.0358(12) 0.0544(14) 0.0298(10) 0.000 0.0030(8) 0.000
 C10 0.0452(13) 0.0418(12) 0.0248(10) 0.000 -0.0013(8) 0.000
 C11 0.0354(11) 0.0425(11) 0.0299(10) 0.000 -0.0063(8) 0.000
 C12 0.0447(13) 0.0689(16) 0.0278(10) 0.000 0.0067(9) 0.000
 C13 0.0387(14) 0.132(3) 0.0349(13) 0.000 0.0104(10) 0.000

_geom_special_details
;
 All esds (except the esd in the dihedral angle between two l.s. planes)
 are estimated using the full covariance matrix.  The cell esds are taken
 into account individually in the estimation of esds in distances, angles
 and torsion angles; correlations between esds in cell parameters are only
 used when they are defined by crystal symmetry.  An approximate (isotropic)
 treatment of cell esds is used for estimating esds involving l.s. planes.
;
loop_
  _geom_bond_atom_site_label_1
  _geom_bond_atom_site_label_2
  _geom_bond_distance
  _geom_bond_site_symmetry_2
  _geom_bond_publ_flag
 O1 C1 1.2080(18) . ?
 O2 C3 1.4401(16) . ?
 O2 C3 1.4401(16) 7_565 ?
 N C1 1.3836(17) . ?
 N C1 1.3836(17) 7_565 ?
 N C5 1.455(2) . ?
 C1 C2 1.512(2) . ?
 C2 C2 1.538(3) 7_565 ?
 C2 H2 1.0000 . ?
 C2 C3 1.5681(18) . ?
 C3 H3 1.0000 . ?
 C3 C4 1.5172(19) . ?
 C4 C4 1.323(4) 7_565 ?
 C4 H4 0.9500 . ?
 C5 H5A 0.9900 . ?
 C5 H5B 0.9900 . ?
 C5 C6 1.520(3) . ?
 C6 C7 1.388(3) . ?
 C6 C11 1.384(3) . ?
 C7 H7 0.9500 . ?
 C7 C8 1.381(3) . ?
 C8 H8 0.9500 . ?
 C8 C9 1.389(3) . ?
 C9 C10 1.385(3) . ?
 C9 C12 1.475(3) . ?
 C10 H10 0.9500 . ?
 C10 C11 1.387(3) . ?
 C11 H11 0.9500 . ?
 C12 H12 0.9500 . ?
 C12 C13 1.299(4) . ?
 C13 H13A 0.99(4) . ?
 C13 H13B 1.00(4) . ?

loop_
  _geom_angle_atom_site_label_1
  _geom_angle_atom_site_label_2
  _geom_angle_atom_site_label_3
  _geom_angle
  _geom_angle_site_symmetry_1
  _geom_angle_site_symmetry_3
  _geom_angle_publ_flag
 C3 O2 C3 96.08(13) 7_565 . ?
 C1 N C1 113.08(16) 7_565 . ?
 C1 N C5 123.46(8) . . ?
 C1 N C5 123.46(8) 7_565 . ?
 O1 C1 N 124.35(14) . . ?
 O1 C1 C2 127.08(14) . . ?
 N C1 C2 108.56(12) . . ?
 C1 C2 C2 104.76(8) . 7_565 ?
 C1 C2 H2 113.0 . . ?
 C1 C2 C3 111.03(11) . . ?
 C2 C2 H2 113.0 7_565 . ?
 C2 C2 C3 101.10(8) 7_565 . ?
 C3 C2 H2 113.0 . . ?
 O2 C3 C2 100.87(11) . . ?
 O2 C3 H3 115.4 . . ?
 O2 C3 C4 101.99(12) . . ?
 C2 C3 H3 115.4 . . ?
 C4 C3 C2 105.99(11) . . ?
 C4 C3 H3 115.4 . . ?
 C3 C4 H4 127.2 . . ?
 C4 C4 C3 105.65(9) 7_565 . ?
 C4 C4 H4 127.2 7_565 . ?
 N C5 H5A 109.0 . . ?
 N C5 H5B 109.0 . . ?
 N C5 C6 112.90(15) . . ?
 H5A C5 H5B 107.8 . . ?
 C6 C5 H5A 109.0 . . ?
 C6 C5 H5B 109.0 . . ?
 C7 C6 C5 123.18(19) . . ?
 C11 C6 C5 118.88(17) . . ?
 C11 C6 C7 117.95(19) . . ?
 C6 C7 H7 119.5 . . ?
 C8 C7 C6 121.0(2) . . ?
 C8 C7 H7 119.5 . . ?
 C7 C8 H8 119.2 . . ?
 C7 C8 C9 121.6(2) . . ?
 C9 C8 H8 119.2 . . ?
 C8 C9 C12 123.0(2) . . ?
 C10 C9 C8 116.83(19) . . ?
 C10 C9 C12 120.15(19) . . ?
 C9 C10 H10 119.0 . . ?
 C9 C10 C11 122.09(19) . . ?
 C11 C10 H10 119.0 . . ?
 C6 C11 C10 120.50(18) . . ?
 C6 C11 H11 119.7 . . ?
 C10 C11 H11 119.7 . . ?
 C9 C12 H12 116.3 . . ?
 C13 C12 C9 127.3(2) . . ?
 C13 C12 H12 116.3 . . ?
 C12 C13 H13A 125(2) . . ?
 C12 C13 H13B 119.6(19) . . ?
 H13A C13 H13B 115(3) . . ?

loop_
  _geom_torsion_atom_site_label_1
  _geom_torsion_atom_site_label_2
  _geom_torsion_atom_site_label_3
  _geom_torsion_atom_site_label_4
  _geom_torsion
  _geom_torsion_site_symmetry_1
  _geom_torsion_site_symmetry_2
  _geom_torsion_site_symmetry_3
  _geom_torsion_site_symmetry_4
  _geom_torsion_publ_flag
 O1 C1 C2 C2 177.90(12) . . . 7_565 ?
 O1 C1 C2 C3 -73.76(18) . . . . ?
 O2 C3 C4 C4 -31.90(9) . . . 7_565 ?
 N C1 C2 C2 -3.10(11) . . . 7_565 ?
 N C1 C2 C3 105.24(14) . . . . ?
 N C5 C6 C7 0.000(0) . . . . ?
 N C5 C6 C11 180.000(0) . . . . ?
 C1 N C1 O1 -175.53(9) 7_565 . . . ?
 C1 N C1 C2 5.44(19) 7_565 . . . ?
 C1 N C5 C6 -90.35(14) 7_565 . . . ?
 C1 N C5 C6 90.34(14) . . . . ?
 C1 C2 C3 O2 -74.73(14) . . . . ?
 C1 C2 C3 C4 179.31(12) . . . . ?
 C2 C2 C3 O2 35.98(9) 7_565 . . . ?
 C2 C2 C3 C4 -69.99(11) 7_565 . . . ?
 C2 C3 C4 C4 73.25(10) . . . 7_565 ?
 C3 O2 C3 C2 -59.56(13) 7_565 . . . ?
 C3 O2 C3 C4 49.56(14) 7_565 . . . ?
 C5 N C1 O1 3.8(2) . . . . ?
 C5 N C1 C2 -175.19(14) . . . . ?
 C5 C6 C7 C8 180.000(0) . . . . ?
 C5 C6 C11 C10 180.000(0) . . . . ?
 C6 C7 C8 C9 0.000(1) . . . . ?
 C7 C6 C11 C10 0.000(1) . . . . ?
 C7 C8 C9 C10 0.000(1) . . . . ?
 C7 C8 C9 C12 180.000(1) . . . . ?
 C8 C9 C10 C11 0.000(1) . . . . ?
 C8 C9 C12 C13 0.000(1) . . . . ?
 C9 C10 C11 C6 0.000(1) . . . . ?
 C10 C9 C12 C13 180.000(1) . . . . ?
 C11 C6 C7 C8 0.000(1) . . . . ?
 C12 C9 C10 C11 180.000(1) . . . . ?

_shelx_res_file
;
TITL 8130_a.res in Pnma
    8130.res
    created by SHELXL-2019/1 at 12:31:18 on 26-Apr-2024
REM SHELXT solution in Pnma: R1 0.151, Rweak 0.006, Alpha 0.021
REM <I/s> 0.000 for 0 systematic absences, Orientation a'=b, b'=a, c'=-c
REM Formula found by SHELXT: C16 N O4
CELL 1.54186 10.4267 8.4349 15.6093 90 90 90
ZERR 4 0.0004 0.0004 0.0006 0 0 0
LATT 1
SYMM 0.5-X,-Y,0.5+Z
SYMM -X,0.5+Y,-Z
SYMM 0.5+X,0.5-Y,0.5-Z
SFAC C H N O
UNIT 68 60 4 12

L.S. 4 0 0
PLAN  5
SIZE 0.1 0.25 0.4
TEMP -123.15
CONF
BOND
list 4
fmap 2 53
MORE -1
BOND $H
ACTA
REM <olex2.extras>
REM <HklSrc "%.\\8130.hkl">
REM </olex2.extras>

WGHT    0.089500    0.279700
FVAR       0.49844
O1    4    0.931169    0.519259    0.357486    11.00000    0.04772    0.04093 =
         0.04921   -0.00577   -0.00874   -0.00533
O2    4    0.689907    0.250000    0.250811    10.50000    0.02166    0.04201 =
         0.03178    0.00000    0.00202    0.00000
N     3    0.925676    0.250000    0.377583    10.50000    0.02316    0.04200 =
         0.02909    0.00000   -0.00009    0.00000
C1    1    0.920883    0.386845    0.328816    11.00000    0.02258    0.04041 =
         0.03754    0.00012   -0.00082   -0.00178
C2    1    0.898749    0.341180    0.236330    11.00000    0.02320    0.04149 =
         0.03133    0.00247    0.00081   -0.00154
AFIX  13
H2    2    0.963786    0.387542    0.196464    11.00000   -1.20000
AFIX   0
C3    1    0.757157    0.376956    0.208539    11.00000    0.02688    0.03907 =
         0.03234    0.00289   -0.00067    0.00079
AFIX  13
H3    2    0.725638    0.486126    0.221984    11.00000   -1.20000
AFIX   0
C4    1    0.747635    0.328427    0.115162    11.00000    0.02766    0.05501 =
         0.03045    0.00490   -0.00164    0.00111
AFIX  43
H4    2    0.742700    0.396481    0.066780    11.00000   -1.20000
AFIX   0
C5    1    0.936082    0.250000    0.470558    10.50000    0.03008    0.05177 =
         0.02963    0.00000   -0.00363    0.00000
AFIX  23
H5A   2    0.984888    0.344827    0.488833    10.50000   -1.20000
H5B   2    0.984888    0.155173    0.488833    10.50000   -1.20000
AFIX   0
C6    1    0.806381    0.250000    0.515041    10.50000    0.03014    0.04321 =
         0.02997    0.00000   -0.00244    0.00000
C7    1    0.690676    0.250000    0.471051    10.50000    0.03049    0.12842 =
         0.02348    0.00000   -0.00081    0.00000
AFIX  43
H7    2    0.690936    0.250000    0.410190    10.50000   -1.20000
AFIX   0
C8    1    0.575153    0.250000    0.514391    10.50000    0.02951    0.13837 =
         0.02780    0.00000   -0.00126    0.00000
AFIX  43
H8    2    0.497450    0.250000    0.482610    10.50000   -1.20000
AFIX   0
C9    1    0.569856    0.250000    0.603320    10.50000    0.03580    0.05439 =
         0.02976    0.00000    0.00302    0.00000
C10   1    0.685905    0.250000    0.646475    10.50000    0.04523    0.04177 =
         0.02477    0.00000   -0.00130    0.00000
AFIX  43
H10   2    0.685664    0.250000    0.707336    10.50000   -1.20000
AFIX   0
C11   1    0.802444    0.250000    0.603675    10.50000    0.03540    0.04252 =
         0.02989    0.00000   -0.00629    0.00000
AFIX  43
H11   2    0.880172    0.250000    0.635429    10.50000   -1.20000
AFIX   0
C12   1    0.448270    0.250000    0.651637    10.50000    0.04472    0.06891 =
         0.02776    0.00000    0.00666    0.00000
AFIX  43
H12   2    0.455272    0.250000    0.712319    10.50000   -1.20000
AFIX   0
C13   1    0.332692    0.250000    0.620548    10.50000    0.03871    0.13157 =
         0.03488    0.00000    0.01038    0.00000
H13A  2    0.252811    0.250000    0.655103    10.50000   -1.20000
H13B  2    0.320007    0.250000    0.557196    10.50000   -1.20000
HKLF 4


REM  8130_a.res in Pnma
REM wR2 = 0.1342, GooF = S = 1.045, Restrained GooF = 1.045 for all data
REM R1 = 0.0438 for 1188 Fo > 4sig(Fo) and 0.0501 for all 1398 data
REM 116 parameters refined using 0 restraints

END

WGHT      0.0893      0.2788

REM Highest difference peak  0.185,  deepest hole -0.295,  1-sigma level  0.059
Q1    1   0.6970  0.1736  0.4067  11.00000  0.05    0.18
Q2    1   0.3163  0.3430  0.5622  11.00000  0.05    0.18
Q3    1   1.0041  0.4864  0.4384  11.00000  0.05    0.17
Q4    1   0.8647  0.2500  0.4951  10.50000  0.05    0.17
Q5    1   0.8118  0.2500  0.5355  10.50000  0.05    0.16
;
_shelx_res_checksum                44914
_shelx_hkl_file
;
   2   1   7   93.97    2.19
   1   3   7    1.24    0.89
   2   3   8   36.71    1.86
   1   4   7    2.28    0.76
   2   4   8    1.16    1.03
   7   4   9   39.09    2.11
   5   5   9  108.36    3.43
   8   5   8    0.72    0.93
   5   6   8    2.32    1.25
   4   8   4   15.92    1.38
   4   0   7   63.26    1.75
   5   2   9   30.51    1.75
   4   3   9    9.84    1.41
   7   3   9    7.31    1.18
   1   6   5   13.23    1.34
   5   0   7  142.66    2.70
   8   2   8   38.03    1.94
   0   3   5  309.48    3.90
   6   3   9   34.03    2.08
   5   4   9    1.53    1.17
   6   4   9    5.34    1.19
   1   5   6    0.09    0.88
   3   6   7    1.14    1.08
   5   8   4   -0.06    0.87
   5   1   8   34.07    1.72
   3   2   8    6.03    1.05
   8   4   8  171.09    3.75
   2   5   7    2.12    0.81
   5   7   6    1.42    0.97
   6   7   6    5.59    1.13
   1   2   6  192.83    3.03
   3   3   8    5.38    1.08
   8   3   8    5.00    1.19
   3   4   8   78.73    2.71
   9   4   7    8.22    1.18
   4   5   8    0.50    0.81
   4   6   7    3.99    1.31
   7   6   7    2.60    1.02
   3   7   5   32.55    1.96
   4   8   3   13.70    1.44
   2   2   7    0.23    0.56
   7   2   8    0.47    1.05
   9   3   7   61.72    2.29
   1   4   6   16.75    1.25
   2   4   7   -0.15    0.84
   5   5   8   23.12    1.84
   1   6   4    0.48    0.94
   6   6   7    0.00    1.06
   4   2   8    1.04    0.64
   1   3   6  127.20    2.62
   2   3   7    0.62    0.78
   4   4   8    0.85    1.23
   7   4   8   71.33    2.67
   8   5   7   16.94    1.39
   5   6   7    2.42    1.01
   8   6   6    4.58    1.00
   5   8   3   26.17    1.55
   5   2   8    3.87    1.02
   6   2   8    0.19    0.98
   4   3   8   47.55    2.09
   7   3   8   -0.63    1.12
   0   4   4  348.61    3.97
   6   4   8   19.92    1.66
   0   5   3   57.51    1.74
   1   5   5    3.92    0.72
   3   5   7   32.13    1.77
   9   5   6   13.62    1.22
   2   6   5   31.58    1.80
   4   7   5   36.97    1.93
   4   0   6    0.37    0.54
   7   1   7   15.13    1.34
   5   3   8   -0.53    1.08
   2   5   6   15.56    1.20
   5   7   5   26.19    1.73
   6   7   5   44.64    2.02
   4   1   7    3.59    0.66
   3   2   7    5.12    0.90
   8   2   7    7.27    1.01
   7   5   7   13.83    1.34
   1   6   3   27.99    1.50
   4   6   6    5.55    1.23
   7   6   6    8.27    1.25
   5   8   2   22.82    1.45
   5   0   6   65.08    1.70
   6   1   7   20.79    1.38
   9   2   6    0.81    1.00
   8   3   7    1.76    1.10
  10   3   5    3.48    0.97
   1   4   5   24.23    1.28
   9   4   6    7.10    1.19
   5   5   7   18.44    1.64
   6   5   7   12.55    1.44
   5   6   6    0.60    1.12
   2   2   6    0.20    0.69
   3   3   7   61.55    1.99
   9   3   6   20.31    1.48
   2   4   6   18.23    1.28
   8   5   6    2.06    0.95
   8   6   5   20.79    1.45
   4   7   4   25.98    1.77
   7   7   4    7.75    0.90
   3   1   6  143.23    2.44
   4   2   7  160.81    3.13
   2   3   6    4.76    0.86
   4   4   7  131.15    3.27
   7   4   7    4.98    1.03
   1   5   4    7.29    0.77
   3   5   6    4.84    0.86
   9   5   5    0.49    0.75
   2   6   4   48.57    1.98
   3   7   3   57.91    2.28
   5   7   4    1.20    1.07
   6   7   4    2.53    0.92
   5   8   1    1.44    0.86
   4   3   7    1.21    0.85
   7   3   7   23.42    1.68
   5   4   7   17.45    1.52
   6   4   7    0.75    1.02
   2   5   5   13.70    1.18
   5   2   7    2.47    0.67
   6   2   7    7.71    0.94
   6   3   7   27.02    1.75
   8   4   6    3.21    1.04
   4   5   6    0.08    0.96
   7   5   6    0.60    1.05
   1   6   2   -0.68    0.64
   4   6   5   74.03    2.63
   7   6   5    2.36    0.84
   7   1   6   13.18    1.17
   8   2   6    2.95    1.00
   5   3   7   13.94    1.17
   3   4   6  196.32    3.49
   9   4   5    3.03    1.00
   6   5   6   -0.67    0.97
   6   6   5    0.90    1.07
   8   6   4   -0.04    0.77
   4   7   3   56.95    2.24
   7   7   3    4.67    0.80
   4   1   6   11.06    0.94
   3   2   6   11.77    1.00
   9   2   5   13.05    1.27
   8   3   6    5.41    1.23
   1   4   4   24.83    1.15
   8   5   5   77.27    2.51
   2   6   3   47.77    1.85
   3   6   4    4.74    1.07
   5   7   3   10.43    1.32
   6   7   3    5.94    1.03
   6   1   6   83.40    2.16
   3   3   6   26.66    1.36
   9   3   5   27.27    1.62
   2   4   5  171.57    2.92
   7   4   6    3.89    1.08
   1   5   3    1.75    0.66
   3   5   5    3.10    0.93
   5   1   6   14.65    0.93
   7   2   6    0.51    0.82
   4   4   6    1.21    0.87
   2   5   4   65.94    1.98
   7   6   4    1.66    0.95
   7   7   2   49.46    1.90
   8   1   5   43.17    1.77
   4   2   6   14.91    1.06
   2   3   5   22.53    1.05
   5   4   6    3.37    1.04
  10   4   3   13.72    1.19
   7   5   5    1.51    1.07
   9   6   2   14.55    1.15
   4   7   2   29.80    1.68
   6   2   6   23.76    1.38
   4   3   6    0.70    0.54
   8   4   5   14.18    1.37
   4   5   5   19.53    1.30
   6   5   5    4.22    1.08
   5   6   4    0.94    1.07
   6   6   4    0.86    0.78
   8   6   3   11.96    1.08
   5   7   2   77.71    2.50
   6   7   2    0.72    0.91
   5   2   6  108.45    2.44
   5   3   6   -0.96    0.53
   6   3   6   13.64    1.12
  10   3   3   24.01    1.45
   3   4   5    7.41    0.94
   9   4   4   25.00    1.41
   8   5   4   11.52    1.29
   9   5   3   26.03    1.46
   2   6   2   14.80    1.15
   3   6   3    1.00    0.98
   8   3   5   77.32    2.41
   1   4   3    3.34    0.65
   1   5   2   27.19    1.17
   7   6   3    5.83    1.12
   7   7   1    0.90    0.72
   7   1   5   12.77    1.02
   9   2   4    9.28    1.19
   9   3   4    3.87    0.85
   2   4   4  190.52    2.88
   9   6   1    1.93    0.65
   4   7   1    0.55    0.88
   6   7   1   20.53    1.45
   4   1   5   15.93    0.94
   3   2   5    1.78    0.48
   3   3   5  218.26    3.03
   4   4   5   72.42    2.08
  10   4   2    0.64    0.76
   2   5   3   89.28    2.08
   7   5   4    3.97    1.04
   5   6   3   17.05    1.40
   6   6   3    1.58    1.02
   5   7   1   43.02    1.89
   6   1   5   80.41    1.97
   7   2   5    7.03    0.98
   5   4   5   19.77    1.25
   8   4   4    0.14    0.93
   9   4   3    9.36    1.11
   4   5   4   21.73    1.40
   6   5   4    0.36    0.91
   9   5   2    6.52    0.97
   3   6   2    4.91    1.01
   5   1   5    6.91    0.66
   8   1   4    8.58    1.03
   2   3   4  261.94    2.97
   4   3   5    1.70    0.73
   5   5   4   75.35    2.39
   8   5   3   36.71    1.70
   4   7   0   86.14    2.42
   4   2   5 1206.99    6.93
   6   2   5    3.61    0.76
  10   2   2    4.73    0.93
   5   3   5    3.39    0.82
   6   3   5   56.50    1.90
   8   3   4    1.46    0.96
   3   4   4   17.85    1.10
   7   6   2   32.97    1.65
   8   6   1    1.65    0.87
   6   0   4  222.06    2.74
   5   2   5    0.06    0.43
   9   3   3   32.19    1.71
  10   4   1    2.25    0.85
   1   5   1  287.48    3.15
   3   5   3  170.84    3.01
   4   6   2   18.08    1.35
   7   7  -1    0.81    0.74
   9   2   3   48.45    1.81
   2   4   3  362.29    3.63
   2   5   2  262.21    3.33
   7   5   3   39.89    1.76
   9   5   1   19.23    1.29
   9   6  -1    1.64    0.71
   7   1   4    1.17    0.64
   4   4   4   25.27    1.22
   5   4   4   41.52    1.70
   6   4   4   89.90    2.49
   8   4   3   47.72    1.96
   9   4   2   37.33    1.71
   4   5   3   36.80    1.61
   2   6   0   13.50    0.97
   7   6   1    1.98    0.96
   4   7  -1   -0.52    0.64
   5   7  -1   36.93    1.67
   6   7  -1   20.73    1.36
   7   7  -2   49.50    1.74
   3   3   4   61.95    1.54
   7   3   4    5.77    0.81
  10   3   1   10.47    1.13
   5   5   3    2.59    0.90
   8   6   0  232.30    3.71
   3   2   4   58.62    1.35
   7   2   4    1.99    0.59
  10   2   1    4.44    0.94
   4   6   1    1.99    0.85
   6   6   1    1.96    0.89
   6   7  -2    1.11    0.79
   7   7  -3    4.97    0.86
   6   1   4   64.62    1.65
   8   1   3   58.25    1.81
   9   1   2   93.33    2.31
   6   3   4   33.42    1.51
   8   3   3   60.68    2.10
   9   3   2   51.59    1.96
   3   5   2    0.83    0.62
   7   5   2    0.29    0.85
   4   7  -2   29.76    1.38
   5   7  -2   76.35    2.19
   5   1   4  107.19    1.95
   6   2   4    2.22    0.66
   8   2   3    0.08    0.87
   5   3   4  217.12    3.20
   3   4   3   28.73    1.13
   9   4   1    0.58    0.83
   8   5   1    9.71    1.17
   8   6  -1    0.75    0.62
   7   7  -4    7.62    0.86
   5   2   4    3.20    0.64
   6   4   3   15.01    1.18
   8   4   2   -0.22    0.54
  10   4  -1    2.50    0.73
   2   5   1    0.51    0.54
   4   5   2   14.22    1.08
   4   7  -3   52.41    1.77
   6   7  -3    5.02    0.88
   7   3   3   20.83    1.30
   2   4   2    0.56    0.49
   4   4   3  216.68    3.13
   5   4   3    8.58    0.95
   5   5   2    0.12    0.75
   9   5  -1   18.74    1.25
   6   6   0   67.42    2.22
   8   6  -2    0.46    0.70
   6   0   3   84.07    1.60
  10   2   0   37.51    1.63
   7   5   1    0.63    0.92
   4   6   0    0.99    0.68
   7   6  -1    1.28    0.86
   6   7  -4    3.03    0.81
   7   1   3    0.42    0.39
   7   2   3   58.67    1.77
   3   3   3  114.51    1.95
   9   3   1   99.50    2.55
  10   4  -2    0.45    0.67
   8   5   0   44.76    1.78
   5   7  -4    2.30    0.79
   6   7  -5   41.20    1.50
   6   3   3  165.74    2.89
  10   3  -1   10.16    1.06
   8   4   1   18.41    1.38
   3   5   1   22.24    1.10
   9   5  -2    8.50    0.98
   3   6  -1    5.28    0.78
   8   6  -3   12.22    1.02
   5   7  -5   26.60    1.27
   6   7  -6    4.66    0.73
   8   1   2   52.65    1.69
   8   2   2   43.89    1.67
   9   2   1   23.26    1.29
   4   3   3    6.23    0.74
   5   3   3    1.13    0.62
   3   4   2   35.03    1.22
   1   5  -1  263.58    2.74
   6   6  -1    1.00    0.67
   7   6  -2   36.53    1.63
   6   2   3    7.22    0.76
  10   2  -1    5.38    0.93
   6   4   2  183.63    3.15
   4   5   1    0.62    0.48
   5   5   1   21.09    1.17
   8   5  -1    9.58    1.11
   4   6  -1    1.15    0.66
   8   6  -4    0.08    0.62
   7   3   2   26.58    1.35
   4   4   2    2.66    0.52
   5   4   2  197.91    3.10
   9   4  -1    1.28    0.81
   9   5  -3   26.41    1.26
   8   6  -5   20.97    1.13
   5   1   3  167.50    2.21
   4   2   3   59.03    1.35
   2   4   1   91.17    1.67
   8   4   0  856.18    7.11
  10   4  -4    5.69    0.79
   3   6  -2    3.35    0.78
   6   6  -2   29.63    1.51
   7   6  -3    5.94    0.93
   8   6  -6    4.44    0.72
   7   2   2   10.07    0.87
   8   5  -2   36.51    1.64
   4   6  -2   20.14    1.25
   7   1   2   87.37    1.89
  10   2  -2    5.43    0.91
   6   3   2   49.42    1.60
   9   4  -2   37.10    1.62
  10   4  -5    2.63    0.68
   7   5  -1    0.31    0.76
   7   6  -4    1.46    0.71
   8   1   1   46.71    1.57
  10   1  -2    1.37    0.79
   8   2   1    9.52    0.92
   9   3  -1   95.60    2.43
  10   3  -3   21.83    1.26
   6   4   1    3.10    0.62
   2   5  -1    0.64    0.49
   4   5   0    6.98    0.68
   9   5  -5   -0.20    0.44
   3   6  -3    0.58    0.69
   6   6  -3    2.37    0.66
   6   0   2  172.13    2.13
   4   3   2  107.16    1.92
   5   3   2   21.66    0.98
   7   3   1   20.50    1.20
   3   4   1    0.63    0.37
   5   4   1    0.17    0.60
   8   4  -1   20.12    1.35
   9   5  -6   13.73    0.95
   5   6  -3   19.18    1.29
   7   6  -5    2.49    0.71
   6   2   2   42.46    1.35
  10   3  -4    7.27    0.87
   4   4   1  127.32    2.21
   9   4  -3    8.87    1.00
   7   5  -2   -0.30    0.81
   4   6  -3   17.31    1.07
   6   6  -4   -0.05    0.69
   7   6  -6    8.26    0.91
   6   1   2   92.76    1.75
   9   2  -1   26.30    1.44
  10   2  -3   11.70    1.05
   3   5  -1   22.78    1.04
   8   5  -4   10.38    1.02
   7   6  -7    2.57    0.71
   7   6  -8    4.51    0.70
  10   1  -3   65.70    1.93
   5   2   2  100.98    1.83
  10   3  -5    4.44    0.76
   2   4   0   51.01    1.22
   4   5  -1    0.13    0.55
   5   5  -1   25.04    1.19
   3   6  -4    5.18    0.66
   5   6  -4    0.40    0.79
   6   6  -5    1.92    0.80
   7   0   1  109.16    1.87
   4   2   2   18.20    0.81
   7   2   1   10.20    0.76
   8   2   0  255.37    3.60
   6   3   1   45.78    1.43
   6   4   0  114.46    2.38
   8   4  -2    1.12    0.82
   9   4  -4   25.41    1.27
   7   5  -3   41.93    1.70
   8   5  -5   75.78    2.09
   5   1   2  131.22    1.85
   7   1   1  138.35    2.31
   8   1   0   25.05    1.20
  10   2  -4   49.32    1.72
  10   3  -6    2.17    0.70
   3   6  -5    0.34    0.56
   5   6  -5   12.45    1.10
   6   6  -7    0.60    0.66
   6   6  -9    1.95    0.62
   9   2  -2   14.93    1.21
   3   3   1   26.39    0.92
   5   3   1   82.33    1.78
  10   3  -7    1.69    0.67
   9   4  -5    1.86    0.60
   8   5  -6    0.97    0.67
   6   6  -8   50.08    1.58
  10   2  -5    0.08    0.72
   4   3   1   23.10    0.97
   4   4   0   46.58    1.32
   8   4  -3   49.26    1.82
   9   4  -6    6.08    0.83
   3   5  -2    0.22    0.49
   5   5  -2    1.31    0.52
   7   5  -4    4.64    0.91
   8   5  -8    1.68    0.59
   5   6  -6    1.03    0.70
   9   1  -2   93.53    2.29
   6   4  -1    2.30    0.72
   9   4  -7    8.81    0.86
   4   5  -2   12.10    0.80
   4   6  -6    7.18    0.88
   5   6  -7    1.46    0.69
   5   6  -9    1.27    0.59
   6   0   1   17.68    0.75
  10   1  -5   19.10    1.21
   8   2  -1    7.94    0.92
  10   2  -6    3.36    0.80
   6   3   0    0.11    0.53
   9   3  -4    4.87    0.89
   9   4  -8    2.45    0.66
   2   5  -3   95.19    1.75
   7   5  -5   -0.07    0.66
   4   6  -7    3.42    0.72
   5   6  -8    1.57    0.58
   6   1   1  454.16    3.67
   5   2   1   22.18    0.92
  10   2  -7    0.15    0.65
   7   3  -1   18.77    1.12
   2   4  -1   90.83    1.54
   8   4  -4   -0.62    0.57
   5   5  -3    3.38    0.79
   4   6  -8    0.21    0.63
   8   0  -1  219.93    2.97
   8   1  -1   46.56    1.56
  10   1  -6    4.84    0.82
   9   3  -5   27.09    1.37
   5   4  -1    1.10    0.43
   3   5  -3  165.65    2.47
   7   5  -6    1.11    0.74
   9   1  -3   34.65    1.50
   4   2   1   24.02    0.85
   3   4  -1    0.78    0.43
   4   4  -1  130.45    2.18
   6   4  -2  188.41    3.02
   8   4  -5   16.08    1.18
   4   5  -3   30.88    1.18
   7   5  -7   15.05    1.07
   7   5 -10    9.01    0.78
   5   1   1    5.55    0.54
  10   1  -7    2.46    0.71
   8   2  -2   45.34    1.63
   9   2  -4   10.07    1.02
   8   3  -3   60.80    1.87
   9   3  -6   20.31    1.21
   5   5  -4   64.68    1.85
   6   5  -5    3.71    0.86
   7   5  -8    5.28    0.76
   7   5  -9   23.64    1.16
  10   1  -8    0.20    0.62
   6   2   0   25.85    0.99
   6   3  -1   48.45    1.49
   8   4  -6    3.98    0.71
   2   5  -4   61.41    1.42
   7   2  -1    9.62    0.74
   9   3  -7   58.10    1.73
   9   3  -8   12.10    0.93
   5   4  -2  192.26    2.82
   8   4  -7    3.85    0.79
   3   5  -4   48.41    1.42
   4   5  -4   19.08    1.05
   6   5  -6    0.83    0.65
   8   1  -2   53.19    1.66
   9   1  -4    1.99    0.80
   9   2  -5   13.00    1.07
   9   3  -9   28.31    1.15
   6   4  -3   13.79    1.01
   8   4  -9    3.03    0.69
   8   4 -10   -0.50    0.36
   6   5  -7   14.44    1.08
   6   5 -11    3.62    0.66
   8   0  -2   50.84    1.55
   6   1   0    2.86    0.51
   2   4  -2    0.61    0.29
   7   4  -5   12.45    1.09
   6   5  -8    4.07    0.76
   6   5  -9    2.81    0.72
   6   5 -10    4.85    0.78
   6   0   0 1762.80    6.60
   7   1  -1  134.74    2.23
   9   2  -6    0.53    0.68
   5   3  -1   80.75    1.67
   7   3  -3   21.02    1.17
   8   3  -5   79.10    2.13
   3   4  -2   31.86    1.03
   2   5  -5   12.67    0.75
   4   5  -5   18.53    1.06
   5   5 -12   23.04    1.03
   7   0  -1  119.47    2.01
   7   2  -2   11.44    0.88
   6   3  -2   50.99    1.52
   5   4  -3    8.09    0.81
   6   4  -4   81.76    2.06
   3   5  -5    2.07    0.55
   9   0  -5   36.14    1.50
   8   1  -3   59.41    1.77
   4   2   0    2.62    0.45
   4   3  -1   25.62    0.96
   8   3  -6    6.92    0.94
   4   5  -6    1.64    0.72
   5   5  -7   20.09    1.22
   5   5 -11   -0.61    0.59
   9   1  -6    0.56    0.76
   9   2  -9    0.44    0.55
   9   2 -10    0.66    0.42
   7   3  -4    5.31    0.80
   7   4  -7    4.06    0.71
   7   4 -11   41.02    1.40
   2   5  -6   12.56    0.76
   3   5  -6    3.93    0.67
   5   5  -8   23.56    1.28
   5   5  -9  106.65    2.30
   5   5 -10   60.76    1.74
   8   0  -3    5.06    0.81
   8   3  -7    2.26    0.65
   8   3 -11   -0.12    0.51
   4   4  -3  194.92    2.61
   6   4  -5   28.26    1.32
   7   4  -8   65.12    1.88
   7   4  -9   38.17    1.51
   7   4 -10   23.09    1.18
   9   0  -6    2.06    0.82
   7   1  -2   90.81    1.90
   9   1  -7   35.89    1.53
   8   2  -5    0.94    0.69
   5   3  -2   19.82    0.93
   6   3  -3  159.21    2.59
   8   3  -8    4.96    0.72
   8   3  -9   15.93    1.07
   8   3 -10    0.07    0.57
   3   4  -3   23.57    0.92
   5   4  -4   40.64    1.35
   4   5 -11   45.53    1.46
   6   1  -1  461.63    3.68
   8   1  -4    8.52    0.91
   9   1  -8    0.08    0.73
   5   2  -1   23.56    0.92
   7   2  -3   59.27    1.62
   3   5  -7   26.13    1.07
   4   5  -9   16.13    1.04
   4   5 -10   58.08    1.70
   9   0  -7    8.31    0.95
   9   1 -10   31.09    1.23
   6   2  -2   44.44    1.32
   6   4 -12    8.22    0.79
   3   5  -8    0.01    0.59
   3   5 -10    1.33    0.58
   8   0  -4   26.37    1.24
   8   2  -6    4.11    0.72
   4   3  -2  108.76    1.78
   4   4  -4   25.87    1.01
   5   4  -5   18.02    0.96
   6   4  -7    0.77    0.56
   9   0  -9    1.00    0.66
   9   0 -10    4.46    0.77
   7   2  -4    2.15    0.67
   8   2 -12    2.38    0.60
   6   3  -4   29.92    1.19
   6   4  -8   19.23    1.21
   6   4  -9    6.12    0.88
   6   4 -10    1.07    0.65
   6   4 -11    1.73    0.51
   7   1  -3    0.26    0.50
   4   2  -1   22.17    0.80
   8   2  -8   37.92    1.57
   8   2 -11    0.66    0.61
   5   3  -3    0.98    0.38
   7   3  -7   23.26    1.26
   7   3 -12    1.36    0.60
   3   4  -4   17.34    0.78
   5   4  -6    3.18    0.71
   5   4 -13    1.15    0.59
   8   2  -9    1.24    0.72
   8   2 -10    0.90    0.67
   7   3  -8    0.40    0.66
   7   3 -11    7.05    0.83
   4   4  -5   70.87    1.68
   4   4 -14   13.21    0.84
   5   1  -1    5.79    0.45
   6   1  -2   96.48    1.75
   5   2  -2  101.75    1.74
   6   2  -3    6.88    0.60
   7   2  -5    6.52    0.79
   6   3  -5   55.15    1.59
   7   3  -9    6.78    0.91
   7   3 -10   48.81    1.68
   5   4  -7   15.73    1.04
   5   4 -12   30.17    1.30
   7  -1  -3   -0.06    0.44
   4   3  -3    6.70    0.61
   3   4  -5    9.33    0.68
   5   4 -11  151.70    2.71
   7   1  -4    1.06    0.55
   8   1  -7   32.40    1.36
   8   1 -12    1.98    0.64
   5   3  -4  199.05    2.67
   6   3  -6   13.44    0.98
   6   3 -13   25.78    1.15
   4   4  -6    0.43    0.37
   4   4 -13   11.16    0.84
   5   4  -9    0.16    0.61
   5   4 -10   62.54    1.84
   6   0  -2  187.20    2.28
   8   1  -8   -0.74    0.68
   8   1 -11   45.11    1.56
   7   2  -6    1.08    0.50
   7   2 -13   42.01    1.42
   8   1  -9   12.36    0.96
   8   1 -10    0.93    0.55
   6   2  -4    1.61    0.42
   3   3  -3  109.08    1.64
   6   3  -7   27.65    1.31
   6   3 -12    0.84    0.62
   3   4  -6  180.08    2.48
   4   4  -7  110.47    2.14
   4   4 -12   80.21    1.94
   7   0  -4    4.18    0.68
   8   0 -12   43.57    1.50
   7   1  -5   11.68    0.89
   4   2  -2   15.67    0.66
   5   2  -3    0.97    0.49
   7   2 -12    1.20    0.64
   5   3  -5    2.03    0.45
   5   3 -14    6.82    0.73
   6   3 -11   13.10    1.04
   3   4 -13    2.87    0.63
   4   4  -8    0.25    0.54
   4   4 -11  185.81    2.95
   8  -1 -12    2.94    0.70
   8   0 -11    1.63    0.69
   7   1 -14    1.73    0.59
   7   2  -8    0.14    0.57
   7   2 -10   21.55    1.25
   7   2 -11    2.31    0.72
   4   3  -4    1.78    0.39
   6   3  -9   37.60    1.54
   6   3 -10    3.88    0.82
   1   4  -6   17.13    0.71
   2   4  -6   16.25    0.78
   4   4 -10   57.12    1.75
   7  -1  -4    1.96    0.61
   8  -1  -8   -0.14    0.74
   8   0  -9   17.18    1.19
   6   2  -5    4.89    0.57
   4   3 -15    7.60    0.71
   5   3  -6    0.27    0.53
   3   4 -12   85.58    1.97
   8  -1  -9   12.43    1.05
   8  -1 -10    0.72    0.66
   7   1  -6   13.37    0.98
   7   1 -13    1.13    0.60
   6   2 -14   11.83    0.79
   5   3 -13   28.31    1.24
   3   4  -8   77.10    1.79
   3   4 -11   34.01    1.34
   7   0  -5   19.80    1.06
   6   1  -4   63.33    1.52
   6   2  -6   24.28    1.15
   3   3  -4   63.59    1.31
   4   3  -5    1.79    0.51
   5   3  -7   14.93    0.97
   1   4  -7    2.78    0.43
   2   4  -7    0.04    0.39
   3   4  -9   18.79    1.05
   7   0 -14    1.29    0.56
   7   1  -7   13.42    0.93
   7   1 -12    6.29    0.82
   5   2  -4    3.21    0.44
   6   2 -13   15.41    1.02
   4   3 -14   15.33    0.97
   5   3 -12   49.02    1.64
   2   4  -8    0.44    0.47
   7  -1  -5   11.94    0.93
   7   1 -11   15.12    1.12
   4   2  -3   56.03    1.19
   5   2 -15    1.22    0.41
   6   2  -7    8.92    0.87
   3   3 -15    0.60    0.54
   5   3  -8   -0.33    0.40
   5   3 -10  122.37    2.51
   5   3 -11   10.26    0.94
   2   4  -9    6.11    0.68
   2   4 -10   13.85    0.89
   7   0  -6   20.26    1.03
   7   0 -13    8.45    0.84
   5   1  -3  173.77    2.14
   7   1  -9   98.95    2.32
   7   1 -10    1.08    0.74
   6   2  -8   -0.02    0.63
   6   2 -12    6.50    0.75
   4   3  -6    1.78    0.53
   6   1  -5   73.96    1.71
   5   2  -5    0.80    0.48
   6   2 -10   66.91    1.98
   6   2 -11   12.68    0.97
   4   3 -13   24.77    1.24
   7  -2  -6   -0.15    0.52
   6   0  -4  223.20    2.69
   7   0 -12    1.86    0.70
   6   1 -14    3.03    0.58
   5   2 -14    2.25    0.63
   3   3  -5  212.61    2.39
   3   3 -14   21.40    1.09
   4   3  -7    0.34    0.51
   7  -2 -13   42.07    1.39
   7  -1 -13    0.80    0.50
   6   0 -15    5.89    0.71
   7   0 -11    4.82    0.85
   4   3 -12   27.63    1.24
   7  -1  -7   15.00    1.08
   7  -1 -12    5.08    0.82
   7   0  -9   14.19    1.12
   7   0 -10  134.10    2.76
   6   1  -6   88.07    1.89
   6   1 -13   13.90    1.03
   3   2 -16    1.68    0.56
   4   2  -4   56.88    1.24
   4   2 -15   55.11    1.61
   5   2  -6  100.16    1.92
   5   2 -13   15.42    1.08
   4   3  -8   48.04    1.43
   4   3  -9    9.66    0.86
   4   3 -11   11.58    0.99
   7  -2 -12    0.71    0.63
   5   1  -4  102.16    1.72
   5   1 -15    9.54    0.83
   6   1  -7   20.23    1.08
   2   3  -5   27.23    0.86
   2   3 -14   13.44    0.93
   3   3  -6   23.61    0.87
   3   3 -13   17.70    1.08
   7  -2  -8    0.92    0.73
   7  -1  -9  104.69    2.46
   7  -1 -10   -0.01    0.78
   5   0  -3  531.51    3.53
   6   0  -5  282.04    3.15
   6   0 -14    0.35    0.60
   6   1 -12    9.16    0.86
   5   2  -7    2.22    0.47
   5   2 -12    8.39    0.94
   7  -2  -9   16.92    1.15
   7  -2 -10   23.87    1.34
   4   1 -16    1.01    0.50
   6   1  -8   31.34    1.26
   6   1 -10   51.27    1.74
   6   1 -11   48.02    1.64
   4   2  -5 1251.36    5.90
   4   2 -14    2.23    0.66
   5   2  -8    4.81    0.73
   5   2 -11   23.69    1.26
   3   3  -7   67.91    1.53
   3   3 -12   45.22    1.57
   5   1 -14    5.27    0.80
   2   2 -16    3.58    0.63
   5   2  -9   31.38    1.26
   2   3  -6    4.08    0.50
   2   3 -13   87.55    2.00
   3   3  -8    6.51    0.65
   6  -1  -5   84.71    1.76
   6  -1 -14    2.25    0.65
   6   0  -6   46.86    1.37
   5   1  -5    6.29    0.54
   3   2  -4   59.95    1.18
   3   2 -15    0.14    0.59
   3   3  -9   63.28    1.62
   3   3 -10   11.53    0.86
   6  -2 -14   15.53    0.99
   5   0 -15   11.74    0.93
   6   0 -12   23.68    1.33
   4   2  -6   13.93    0.79
   1   3 -13   -0.38    0.56
   5  -1  -3  144.98    1.80
   6   0  -7   80.65    1.87
   5   1 -13    6.83    0.79
   2  -6  11   12.65    0.94
   2  -5  15    0.46    0.49
   3  -5  13    0.58    0.68
   3  -5   6    1.81    0.51
   4  -4   6    0.01    0.55
   5  -2   8    2.44    0.60
  -1  -7   9    7.82    0.78
   0  -6   4    2.27    0.60
   1  -6  14    1.57    0.55
   1  -6   5   11.62    0.80
   2  -6  12    9.60    0.90
   2  -4   2    0.29    0.37
   5  -3   9  108.56    2.46
   5  -2  12    7.50    0.94
   5  -2   7    2.60    0.62
   5  -1   7   11.51    0.77
  -1  -7  11   -0.11    0.48
   0  -7   9    0.61    0.64
   2  -6   6    1.05    0.71
   3  -5   5    3.66    0.69
   4  -3   4    3.26    0.56
   5  -3  11    9.45    1.09
   5  -3   8    0.33    0.45
   0  -7  11    7.95    0.78
   2  -6  13    1.09    0.58
   2  -5   3   91.53    1.84
   3  -5  14    2.59    0.53
   4  -5  10   59.21    1.98
   4  -5   9   12.55    1.18
   3  -4   3   24.55    0.92
   4  -4  14   13.30    0.96
   4  -4   5   73.52    1.81
   4  -3  15    6.77    0.67
   5  -3  12   49.72    1.81
   5  -3   7   14.34    1.01
   5  -2  13   14.44    1.08
   5  -2   6  105.40    2.07
   5  -1   6   17.12    0.86
   1  -6   4    0.25    0.55
   3  -6  10    0.56    0.72
   3  -6   9    6.12    0.94
   4  -5  11   46.35    1.68
   4  -5   7    0.36    0.70
   1  -7  10    4.58    0.76
   1  -7   9    9.47    0.93
   2  -6   5   28.28    1.34
   3  -6  11    6.24    0.87
   3  -6   8    1.06    0.61
   3  -5   4   50.07    1.55
   4  -5  12    8.94    0.96
   5  -4  10   58.75    1.97
   5  -4   8    4.41    0.84
   5  -3  13   27.88    1.37
   5  -3   6   -0.04    0.40
   1  -7  11    0.02    0.60
   3  -6  12    5.63    0.80
   4  -5   6    1.88    0.78
   4  -4   4   26.50    1.14
   5  -4   7   18.91    1.21
   4  -3   3    5.89    0.62
   5  -2   5   -0.21    0.47
   3  -6   6   59.88    1.93
   5  -3   5    1.86    0.60
   5  -1   5    7.50    0.63
   1  -7  12    3.98    0.57
   1  -6   3   28.95    1.17
   2  -6   4   49.63    1.62
   3  -6  13    3.04    0.66
   2  -5   2  257.18    2.99
   3  -4   2   31.49    1.02
   5  -4   6    3.80    0.79
   5  -3  14    6.64    0.84
   1  -7   6   18.96    1.17
   2  -7  10    1.43    0.68
   2  -7   9   15.92    1.11
   2  -7   8    1.26    0.78
   3  -5   3  179.52    2.76
   4  -5  14   -0.26    0.51
   5  -4  13    1.15    0.66
   5  -2   4    2.96    0.57
   6  -2   9   43.88    1.70
   2  -7  11    6.63    0.79
   2  -7   7    1.41    0.81
   3  -6   5   -0.04    0.58
   4  -6  10   13.70    1.12
   4  -6   9    0.08    0.75
   4  -6   8    0.46    0.72
   5  -5   9  111.58    2.70
   4  -4   3  196.08    2.75
   5  -4   5   21.44    1.21
   5  -3   4  227.38    3.06
   6  -3  10    4.25    0.97
   6  -2  11    9.51    1.02
   6  -2   8    0.52    0.65
   4  -6   7    2.72    0.82
   4  -5   4   19.92    1.17
   5  -5  11   -0.25    0.53
   6  -3  11   11.84    1.12
   2  -6   3   50.84    1.64
   3  -6   4    2.95    0.81
   4  -6  12    7.63    0.87
   5  -5  12   24.45    1.25
   5  -4  14    8.01    0.82
   6  -3   7   25.80    1.40
   3  -7  10    1.55    0.63
   3  -7   9    0.75    0.65
   1  -6   2    0.68    0.57
   3  -5   2    0.35    0.53
   5  -5   6   15.17    1.07
   3  -4   1    1.49    0.47
   5  -4   4   47.89    1.61
   6  -4  10    1.42    0.82
   6  -4   9    7.55    1.04
   6  -3  12    0.91    0.77
   3  -7  11    3.27    0.64
   3  -7   8   -0.06    0.51
   2  -5   1    0.43    0.46
   5  -5  13   65.22    1.81
   4  -4   2    3.82    0.62
   6  -4  11    1.10    0.79
   6  -4   8   18.53    1.26
   5  -3   3    0.67    0.52
   6  -3   6   13.96    0.99
   5  -2   3    0.67    0.34
   1  -7   4   27.24    1.33
   2  -7   5   76.17    2.08
   3  -7   7   -0.03    0.56
   4  -5   3   34.39    1.34
   5  -5   5   14.36    1.16
   6  -3  13   22.54    1.23
   6  -1   6   83.17    1.86
   3  -7   6    0.75    0.78
   2  -6   2   14.82    0.98
   3  -6   3    1.14    0.65
   5  -6  10    2.62    0.78
   5  -6   9    1.49    0.78
   5  -6   8    2.78    0.88
   6  -4  12    8.85    0.95
   6  -4   6    7.19    1.05
   6  -2   5    4.84    0.75
   5  -6   7    3.83    0.95
   5  -5   4   74.30    2.13
   6  -5   9    2.58    0.85
   5  -4   3   11.16    0.81
   4  -3   1   25.01    0.90
   4  -7   9    3.28    0.73
   3  -5   1   25.19    1.10
   6  -5  10    5.15    0.75
   6  -5   8    3.87    0.78
   6  -5   7   15.06    1.28
   6  -4  13   13.37    0.98
   6  -4   5   31.62    1.51
   6  -1   5   74.25    1.69
   4  -7  10   83.27    2.04
   4  -7   8   -0.17    0.51
   4  -7   7    0.36    0.73
   5  -6  12    3.89    0.69
   5  -6   6    2.50    0.74
   4  -5   2   12.77    0.87
   6  -5  11    3.01    0.60
   4  -4   1  137.02    2.27
   5  -3   2   19.83    0.93
   5  -2   2  107.74    1.91
   6  -2   4    2.06    0.63
   1  -6   1    6.14    0.70
   6  -5  12    0.33    0.59
   6  -5   6    0.16    0.73
   7  -3   9    7.55    1.03
   7  -3   8    1.09    0.88
   2  -8   8    0.44    0.57
   2  -7   3  131.69    2.64
   3  -7   4    4.83    0.97
   4  -7   6   45.58    1.80
   4  -6   3   16.25    1.06
   5  -6   5   11.07    1.04
   2  -5   0  179.68    2.48
   5  -5   3    2.96    0.62
   5  -4   2  186.11    2.88
   6  -4   4   90.39    2.30
   7  -3  10   49.09    1.85
   7  -2   9   14.07    1.15
   2  -8   7    6.07    0.77
   7  -4  10   24.97    1.39
   7  -4   8   65.57    2.19
   7  -3  11    5.98    0.93
   7  -2   7   22.96    1.35
   6  -1   4   59.55    1.49
   4  -7   5   36.99    1.64
   6  -6   9    2.05    0.75
   6  -6   8   58.49    1.94
   4  -5   1    0.47    0.59
   7  -4   7    4.03    0.96
   6  -2   3    7.59    0.67
   7  -2   6    0.58    0.71
   2  -8   6    6.10    0.84
   5  -7   9    0.67    0.66
   5  -7   8   -0.14    0.60
   4  -6   2   17.61    1.18
   6  -6  10   11.06    0.85
   6  -6   7    0.80    0.78
   5  -5   2    1.10    0.71
   6  -4   3   12.49    0.94
   7  -4  11   39.34    1.56
   7  -4   6    4.80    1.01
   5  -3   1   82.28    1.76
   3  -8   8    7.88    0.79
   4  -7   4   25.76    1.44
   4  -4   0   41.37    1.25
   5  -4   1    0.94    0.58
   7  -3   5   -0.33    0.60
   2  -8   5   33.31    1.36
   3  -8   7    0.67    0.62
   2  -7   2   10.98    0.98
   5  -7   6    0.73    0.73
   7  -5  10   10.26    0.93
   7  -5   8    5.17    0.78
   6  -3   2   46.70    1.57
   7  -2   5    5.76    0.70
   6  -1   3   21.72    0.95
   3  -8   6    7.74    0.89
   6  -6   5    2.46    0.73
   6  -5   3   48.85    1.86
   7  -5   6    1.89    0.85
   3  -4  -1    1.33    0.46
   6  -4   2  197.54    3.25
   7  -3   4    6.02    0.95
   4  -7   3   56.79    1.97
   2  -5  -1    0.96    0.48
   7  -2   4    1.98    0.69
   3  -8   5    0.32    0.72
   4  -6   1    1.12    0.52
   6  -6   4    0.31    0.73
   7  -5   5   -0.41    0.73
   7  -1   5   10.50    0.85
   4  -8   7    3.80    0.70
   5  -7   4    1.80    0.79
   6  -5   2   12.09    1.10
   4  -3  -1   26.04    0.98
   6  -3   1   49.13    1.58
   4  -8   6   -0.24    0.58
   2  -7   1    7.52    0.86
   6  -7   8    0.35    0.61
   6  -7   7   54.51    1.79
   7  -6   8    5.18    0.81
   7  -6   7    3.29    0.77
   7  -5   4    5.45    1.00
   4  -4  -1  139.34    2.27
   6  -4   1    2.81    0.74
   7  -4   3    2.05    0.80
   8  -3   9   14.46    1.16
   8  -3   8    5.13    0.96
   8  -3   7    0.97    0.83
   6  -1   2   92.96    1.78
   3  -8   4   39.97    1.50
   6  -7   6    5.74    0.83
   6  -6   3    2.28    0.63
   7  -6   6    6.36    0.92
   8  -4   9    3.45    0.82
   8  -4   8  153.21    3.05
   8  -4   7    5.51    1.00
   8  -3   6    7.84    1.07
   6  -2   1  149.95    2.46
   7  -2   3   62.63    1.81
   7  -1   4    2.05    0.62
   4  -8   5    1.55    0.69
   5  -7   3    9.87    1.05
   4  -6   0    0.81    0.75
   5  -6   1    0.10    0.73
   8  -4  10    0.04    0.60
   8  -4   6    4.03    0.99
   8  -2   7    5.10    0.90
   7  -6   5    3.05    0.69
   4  -5  -1   -0.37    0.52
   6  -5   1  161.94    3.10
   7  -5   3   39.85    1.64
   3  -4  -2   34.65    1.13
   7  -4   2   10.33    1.06
   8  -4   5   14.47    1.26
   7  -3   2   29.60    1.36
   3  -8   3    7.88    0.92
   4  -8   4   18.08    1.13
   6  -7   4    2.66    0.78
   2  -6  -1   55.79    1.57
   6  -6   2   25.28    1.38
   8  -5   9    2.43    0.70
   8  -5   8    0.95    0.66
   5  -4  -1    1.05    0.59
   5  -3  -1   83.42    1.81
   6  -3   0    0.62    0.59
   7  -2   2   12.05    0.96
   5  -8   6   23.91    1.15
   4  -7   1   -1.12    0.75
   5  -7   2   71.43    2.17
   3  -6  -1    5.80    0.82
   2  -5  -2  243.42    2.88
   8  -5   6    0.44    0.58
   8  -4   4    0.28    0.85
   8  -2   5    0.68    0.77
   7  -1   3   -0.26    0.48
   5  -8   5    1.83    0.70
   3  -5  -2    0.65    0.56
   8  -5   5   74.87    2.23
   4  -4  -2    2.88    0.57
   4  -3  -2  107.81    1.88
   7  -3   1   21.31    1.25
   5  -2  -1   23.57    0.98
   6  -1   1  445.91    3.76
   4  -8   3   11.56    1.03
   6  -7   3    5.58    0.90
   6  -6   1    0.71    0.82
   7  -6   3    6.92    1.01
   5  -5  -1   24.17    1.27
   6  -5   0    1.92    0.77
   7  -4   1   17.42    1.17
   5  -8   4    0.68    0.64
   7  -7   6    7.68    0.83
   4  -6  -1    0.65    0.49
   8  -5   4   11.99    1.04
   8  -4   3   51.29    1.91
   7  -2   1    9.71    0.88
   4  -7   0   91.35    2.33
   5  -7   1   36.58    1.55
   7  -7   5   11.31    0.97
   8  -6   6    5.99    0.84
   4  -5  -2   12.65    0.92
   6  -4  -1    2.35    0.71
   6  -3  -1   48.69    1.57
   7  -1   2   84.36    1.84
   4  -8   2    7.51    0.90
   6  -7   2    0.59    0.73
   7  -6   2   32.51    1.51
   8  -5   3   37.20    1.69
   5  -4  -2  194.76    2.92
   8  -4   2    0.15    0.79
   5  -3  -2   20.27    1.00
   8  -3   2   11.64    1.19
   8  -2   3    1.17    0.51
   2  -6  -2   13.25    0.90
   5  -6  -1    0.22    0.76
   6  -6   0   62.60    2.06
   6  -5  -1  170.45    3.15
   3  -4  -3   26.40    1.05
   9  -4   7    8.46    0.95
   6  -1   0    2.98    0.53
   3  -6  -2    3.94    0.57
   8  -6   4    0.03    0.52
   5  -5  -2    1.41    0.69
   8  -5   2   34.60    1.65
   9  -4   8    1.83    0.69
   9  -4   6    7.13    0.98
   9  -3   6   21.41    1.28
   6  -2  -1  150.52    2.44
   6  -7   1   19.59    1.26
   7  -7   3    6.83    0.84
   4  -6  -2   19.95    1.24
   7  -6   1    0.37    0.62
   2  -5  -3   94.03    1.85
   4  -4  -3  217.85    2.94
   9  -4   5    3.00    0.85
   9  -3   5   28.86    1.49
   8  -2   2   42.73    1.62
   7  -1   1  128.20    2.24
   4  -8   1   43.87    1.54
   5  -8   2   25.61    1.23
   6  -8   4    1.73    0.50
   4  -7  -1    0.88    0.75
   8  -6   3   13.10    0.98
   9  -5   6   12.07    1.03
   6  -4  -2  182.39    3.04
   9  -4   4   28.50    1.53
   8  -3   1    7.57    1.05
   9  -3   4    4.84    0.93
   7  -7   2   49.36    1.70
   6  -6  -1    0.16    0.72
   4  -5  -3   35.01    1.37
   9  -5   5   -0.21    0.59
   7  -4  -1   16.44    1.19
   6  -3  -2   46.58    1.49
   7  -3  -1   22.07    1.27
   6  -8   3    1.54    0.62
   8  -6   2    1.37    0.80
   6  -5  -2   12.60    1.07
   9  -5   4   10.70    0.97
   5  -4  -3   10.04    0.87
   9  -4   3    8.71    1.09
   5  -3  -3    0.41    0.56
   9  -3   3   26.91    1.51
   8  -2   1   10.16    1.06
   5  -7  -1   40.05    1.66
   6  -7   0   30.68    1.47
   8  -3   0   27.24    1.51
   6  -2  -2   44.77    1.44
   9  -2   4    9.46    0.99
   5  -8   1    2.13    0.66
   7  -7   1   -0.31    0.61
   3  -6  -3    0.59    0.72
   5  -5  -3    2.81    0.67
   9  -5   3   27.29    1.38
   9  -4   2   36.18    1.67
   7  -2  -1   11.54    0.83
   8  -1   2   48.20    1.52
   4  -8   0   -0.14    0.67
   6  -8   2    3.80    0.62
   4  -6  -3   18.39    1.17
   8  -6   1    0.39    0.71
   8  -5   0   38.39    1.63
   3  -4  -4   16.89    0.92
   7  -4  -2   12.42    1.14
   3  -3  -4   62.21    1.46
   9  -3   2   52.77    1.97
   5  -2  -3   -0.30    0.52
   4  -7  -2   34.03    1.49
   8  -7   3    0.19    0.54
   6  -6  -2   24.56    1.29
   7  -6  -1    1.16    0.80
   9  -6   4    2.34    0.65
   9  -5   2    9.06    0.96
   4  -4  -4   26.60    1.17
   6  -4  -3   12.16    0.90
   4  -3  -4    4.52    0.64
   6  -3  -3  163.64    2.81
   7  -3  -2   27.21    1.28
   8  -2   0  266.89    3.78
   3  -5  -4   49.69    1.53
   6  -5  -3   46.94    1.75
   9  -4   1    0.27    0.78
   8  -3  -1    6.39    0.96
   6  -8   1    0.28    0.58
   5  -7  -2   76.81    2.14
   8  -7   2    0.66    0.58
   8  -6   0  237.43    3.65
   9  -6   3   11.75    0.90
   2  -5  -4   64.11    1.56
   4  -5  -4   19.05    1.09
   5  -4  -4   41.65    1.51
   9  -3   1  104.32    2.60
   7  -2  -2   10.90    0.93
   8  -1   1   42.51    1.43
   5  -5  -4   71.25    2.03
   6  -2  -3    7.00    0.77
   6  -1  -2   93.85    1.84
   7  -1  -1  138.67    2.40
   7  -6  -2   36.36    1.60
   9  -6   2   12.54    0.97
   7  -4  -3    0.27    0.80
  10  -4   4    6.00    0.83
   6  -8   0   17.88    1.03
   6  -7  -2    0.77    0.78
   8  -7   1   11.56    0.91
   3  -6  -4    6.27    0.79
   4  -6  -4   64.51    1.94
   6  -6  -3    2.56    0.70
   7  -5  -3   42.73    1.77
   6  -4  -4   83.79    2.17
   8  -4  -2   -0.52    0.72
   7  -3  -3   20.79    1.21
   8  -3  -2   13.07    1.16
   5  -1  -3  174.06    2.37
   5  -8  -1    2.27    0.69
   4  -7  -3   51.02    1.73
   7  -7  -1   -0.25    0.45
   8  -6  -1    1.01    0.60
   9  -6   1    1.34    0.64
  10  -4   3   11.97    1.02
   6  -3  -4   32.51    1.33
   5  -2  -4    2.68    0.50
   6   0  -1   17.77    0.83
   5  -7  -3    8.45    0.95
   3  -3  -5  229.21    2.83
   4  -3  -5    1.81    0.58
  10  -3   3   19.82    1.21
   7  -2  -3   62.15    1.86
   8  -7   0    7.86    0.81
   3  -5  -5    4.35    0.70
   2  -4  -5  184.11    2.50
   5  -4  -5   21.02    1.20
   9  -4  -1    0.04    0.63
  10  -4   2    0.05    0.54
   9  -3  -1   93.68    2.55
  10  -3   2    2.93    0.86
   8  -2  -2   41.29    1.63
   6  -1  -3   21.62    1.01
   7  -1  -2   86.45    1.93
   7  -6  -3    5.59    0.81
   8  -6  -2    0.53    0.72
   5  -5  -5   11.72    1.08
   9  -5  -1   18.70    1.24
   8  -4  -3   52.69    1.95
   5  -3  -5    2.18    0.53
   6  -2  -4    1.42    0.48
   8  -1  -1   41.74    1.49
   6  -8  -1    1.19    0.60
   6  -7  -3    6.26    0.91
   7  -7  -2   46.88    1.58
   6  -6  -4   -0.11    0.59
   2  -5  -5   13.44    0.88
   7  -5  -4    4.94    0.95
   8  -5  -3   36.59    1.64
   6  -4  -5   28.71    1.46
  10  -4   1    2.81    0.80
   7  -3  -4    6.56    0.78
   8  -7  -1    9.78    0.83
  10  -5   1    2.20    0.65
   9  -4  -2   39.08    1.74
   6  -3  -5   56.83    1.85
  10  -3   1    8.45    0.98
   4  -2  -5 1142.34    6.45
   5  -1  -4  101.83    1.94
   4  -7  -4   23.01    1.24
   3  -6  -5    0.58    0.67
   4  -6  -5   82.17    2.18
   9  -6  -1    1.02    0.64
   9  -5  -2    8.65    0.98
  10  -4   0   15.81    1.16
   9  -3  -2   51.87    1.96
   5  -2  -5    0.23    0.41
   7  -2  -4    3.20    0.77
   6   0  -2  173.91    2.34
   7   0  -1  116.99    2.06
   5  -7  -4    1.44    0.82
   5  -6  -5   12.99    1.15
   7  -6  -4    0.50    0.75
   4  -4  -6    0.26    0.58
  10  -3   0    2.29    0.79
   8  -2  -3    1.00    0.62
   7  -1  -3   -0.06    0.40
   8  -1  -2   49.46    1.68
   7  -7  -3    6.21    0.87
   8  -6  -3   13.49    0.98
  10  -5   0    3.70    0.71
   3  -4  -6  198.84    2.95
   5  -4  -6    3.86    0.81
   8  -4  -4    0.71    0.66
   4  -3  -6    2.10    0.64
   6  -2  -5    5.45    0.80
   6  -1  -4   66.25    1.72
   6  -7  -4    1.96    0.75
   8  -7  -2   -0.40    0.58
   6  -6  -5    1.17    0.81
   4  -5  -6    0.90    0.70
   5  -5  -6   13.20    1.12
   7  -5  -5    0.40    0.79
  10  -4  -1    2.36    0.78
   3  -3  -6   26.28    1.12
   5  -3  -6    1.02    0.70
   7  -3  -5    0.58    0.54
   3  -5  -6    2.45    0.55
   9  -5  -3   27.67    1.39
   9  -3  -3   28.70    1.58
  10  -3  -1    9.16    1.06
   7   0  -2  127.42    2.23
   6  -5  -6    0.51    0.84
  10  -5  -1    2.72    0.67
   2  -4  -6   16.61    0.92
   6  -3  -6   13.69    1.14
   7  -2  -5    5.37    0.87
   8  -2  -4   67.12    2.11
  10  -2   0   28.25    1.39
   5  -1  -5    6.65    0.72
   7  -1  -4    1.96    0.65
   6   0  -3   84.43    1.77
   7  -6  -5    3.31    0.79
   8  -6  -4   -0.25    0.62
   8  -4  -5   13.22    1.14
   2  -3  -6    3.61    0.56
   5  -2  -6  111.76    2.38
   8  -1  -3   59.52    1.86
   8   0  -1  215.28    2.96
   7  -7  -4    7.50    0.88
   8  -7  -3    0.18    0.58
   8  -5  -5   73.49    2.16
   7  -4  -6    4.35    0.91
   9  -4  -4   28.57    1.51
  10  -4  -2   -0.16    0.47
  10  -3  -2    5.16    0.94
   3  -2  -6   10.82    0.71
   9  -2  -3   47.00    1.79
  10  -2  -1    4.70    0.92
   6  -1  -5   83.12    2.03
   9  -6  -3   12.15    0.86
   7  -5  -6    0.40    0.81
   9  -5  -4   10.85    0.99
  10  -5  -2    3.13    0.72
   4  -4  -7  133.22    2.75
   5  -4  -7   19.17    1.33
   7  -3  -6   12.51    1.12
   9  -3  -4    4.64    0.98
   6  -2  -6   21.98    1.19
   5   0  -4  114.33    1.98
   6  -7  -5   46.57    1.63
   6  -6  -6   15.51    1.12
   4  -5  -7    0.46    0.69
   4  -3  -7    1.50    0.67
   5  -3  -7   13.49    1.14
   7   0  -3  206.36    2.95
  10  -4  -3   12.72    1.04
   3  -3  -7   70.06    1.81
   7  -1  -5   12.68    1.05
   8  -1  -4    9.31    1.00
   6   0  -4  219.73    2.96
   8   0  -2   52.16    1.63
   3  -5  -7   30.27    1.39
   6  -5  -7   14.12    1.21
   9  -4  -5    4.08    0.88
   7  -2  -6    0.21    0.54
   9  -2  -4    8.45    0.95
  10  -2  -2    5.04    0.75
   4  -1  -6   11.45    0.87
   5  -1  -6   19.46    1.09
   7  -7  -5    8.70    0.87
   7  -6  -6    7.29    0.84
   9  -6  -4    3.32    0.68
   8  -5  -6    1.25    0.77
  10  -5  -3    0.14    0.46
   7  -4  -7    5.20    1.01
   8  -3  -6    4.68    0.88
   9  -3  -5   26.95    1.56
   4  -2  -7  161.31    2.81
   5  -7  -6    0.13    0.73
   4  -6  -7    3.46    0.88
   5  -6  -7    2.59    0.85
   9  -5  -5    0.69    0.66
   2  -4  -7    0.42    0.54
   6  -2  -7    9.35    1.13
   6  -1  -6   85.35    2.15
   7   0  -4    3.92    0.73
   6   1  -2   95.10    1.72
   6  -6  -7    0.68    0.77
   7  -5  -7   14.37    1.09
   5  -4  -8    4.57    1.02
  10  -4  -4    6.09    0.83
   2  -3  -7   -0.01    0.52
  11  -3  -1    0.91    0.65
   3  -2  -7    5.50    0.61
   5   0  -5    0.78    0.39
   8   0  -3    4.92    0.87
   4  -4  -8    0.43    0.69
   5  -3  -8    0.76    0.82
  10  -3  -4    5.76    0.97
   9  -2  -5   13.16    1.22
   7  -1  -6   14.05    1.16
   8  -6  -6    4.03    0.71
   4  -5  -8    0.10    0.78
   5  -5  -8   22.31    1.48
   3  -4  -8   72.32    2.07
   8  -4  -7    5.02    0.96
   9  -4  -6    8.38    1.00
   6  -3  -8    0.75    0.86
   7  -2  -7   22.14    1.39
   9  -1  -4    1.53    0.87
  10  -1  -2    0.75    0.84
   7  -6  -7    2.63    0.77
   6  -5  -8    5.33    0.98
   8  -5  -7   15.22    1.14
   9  -5  -6   11.77    0.99
   3  -3  -8    6.44    0.84
   8  -3  -7    2.11    0.66
   9  -3  -6   21.55    1.32
   5  -1  -7   14.15    1.07
   6   1  -3   22.06    1.00
   3  -5  -8    0.72    0.76
  10  -4  -5    2.27    0.75
   7  -3  -8    0.49    0.97
   2  -2  -7   -0.20    0.37
   4  -2  -8   -0.29    0.66
   5  -2  -8    3.84    0.72
  10  -2  -4   40.69    1.65
   6  -1  -7   21.71    1.32
   7   0  -5   18.05    1.22
   8   0  -4   25.94    1.36
   7  -5  -8    4.49    0.89
  10  -3  -5    3.59    0.81
   6  -2  -8    0.02    0.59
   8  -2  -7    5.74    1.03
   9  -2  -6    0.92    0.87
   5   0  -6   64.81    1.79
   4  -6  -8    0.37    0.80
   5  -6  -8    1.31    0.86
   2  -4  -8    1.31    0.67
   3  -2  -8    3.97    0.72
   3  -1  -7   10.61    0.78
   7  -1  -7   13.92    1.24
   9  -1  -5    0.72    0.90
  10  -1  -3   62.48    1.95
   4   0  -6    0.00    0.40
   6   0  -6   44.89    1.63
   6  -6  -8   53.30    1.86
   8  -6  -7    7.16    0.89
   6  -4  -9    6.14    1.13
   8  -4  -8  157.29    3.15
   9  -4  -7    9.40    1.01
   2  -3  -8   38.77    1.48
   5  -3  -9  119.65    3.02
   9  -3  -7   64.87    2.20
  10  -2  -5    1.15    0.81
   7   1  -3   -0.06    0.54
   5  -5  -9  116.39    2.89
   9  -5  -7    5.16    0.79
   4  -3  -9    8.06    0.91
   7   0  -6   19.67    1.31
   8   0  -5   11.82    1.15
   7  -6  -8    5.20    0.88
   8  -5  -8    2.25    0.75
   3  -4  -9   22.02    1.41
   7  -4  -9   39.94    1.85
  10  -3  -6    1.88    0.73
   5  -2  -9   29.16    1.67
  11  -2  -3   -0.56    0.75
   4  -1  -8    8.06    0.95
   6  -1  -8   30.90    1.65
  10  -1  -4   36.55    1.61
   7  -3  -9    6.73    1.02
   2  -2  -8  131.79    2.54
   6  -2  -9   44.51    2.05
   8  -2  -8   38.75    1.93
   9  -2  -7   35.39    1.68
   9  -1  -6   -0.26    0.92
   5   0  -7  139.04    2.79
   7   1  -4    2.39    0.68
   3  -5  -9   16.50    1.34
   7  -5  -9   25.21    1.40
   7  -1  -8   36.40    1.90
   4   0  -7   63.72    1.86
   8  -4  -9    3.19    0.88
   9  -4  -8    2.15    0.77
   9  -3  -8    8.87    1.10
   7  -2  -9   15.47    1.42
  10  -2  -6    2.71    0.74
   3  -1  -8    1.61    0.53
   8   0  -6  114.83    2.84
   6   1  -5   75.19    1.98
   5  -6  -9    1.34    0.84
   6  -6  -9    1.81    0.81
   5  -4 -10   59.99    2.24
   6  -4 -10    1.78    0.98
   6  -3 -10    3.80    1.17
   8  -3  -9   13.17    1.15
  10  -3  -7    2.33    0.74
   3  -2  -9   -0.18    0.50
  11  -2  -4    0.03    0.68
  10  -1  -5   18.76    1.34
   7   0  -7  118.27    2.92
   9   0  -5   36.69    1.71
   2  -4  -9    7.47    1.05
   1  -3  -8    5.02    0.78
   2  -3  -9    0.61    0.75
   4  -3 -10  311.43    4.83
   9  -2  -8    2.16    0.96
   5  -1  -9    0.33    0.65
   6  -1  -9    0.65    1.05
   8  -1  -8    1.12    1.02
   9  -1  -7   33.27    1.77
   3   0  -7   19.20    1.03
   7   1  -5   12.31    1.04
   5  -5 -10   67.71    2.29
   6  -5 -10    3.25    0.96
   7  -4 -10   25.48    1.53
   7  -3 -10   51.66    2.18
   5  -2 -10    7.33    1.22
   8  -2  -9    1.06    1.01
   4  -1  -9   13.21    1.08
   5   0  -8  674.33    6.56
   6   0  -8   25.19    1.59
   5   1  -6   17.78    1.12
   8   1  -4    9.07    1.01
   4  -5 -10   59.86    2.18
   3  -4 -10   81.07    2.48
   3  -3 -10   11.99    1.28
   4  -2 -10    0.86    0.94
  10  -2  -7   -0.28    0.77
   2  -1  -8    8.77    0.79
  10  -1  -6    4.59    0.96
   4   0  -8   27.65    1.47
   6   1  -6   91.86    2.36
   7  -5 -10   12.03    1.16
   9  -4  -9    4.28    0.83
   9  -3  -9   28.36    1.58
   1  -2  -8    2.88    0.73
   2  -2  -9   48.02    1.73
   7  -2 -10   21.46    1.72
   9   0  -6    1.63    0.90
   8  -4 -10   -0.64    0.73
   8  -3 -10    0.61    0.88
  10  -3  -8    4.54    0.84
   3  -2 -10    3.57    0.97
   7   1  -6   12.14    1.15
   6  -4 -11    1.69    0.98
   5  -3 -11    7.96    1.37
   6  -3 -11   12.40    1.46
   9  -2  -9    0.68    0.87
   5  -1 -10    7.75    1.26
   8  -1  -9   14.33    1.48
   9  -1  -8   -0.21    0.73
   5   1  -7   11.96    1.10
   4  -4 -11  197.40    4.08
   8  -2 -10    1.65    1.03
  10  -2  -8    8.64    1.11
  10  -1  -7    2.43    0.89
   5   0  -9  208.60    4.05
   6   0  -9   17.91    1.51
   8   0  -8   82.06    2.73
   6   1  -7   22.40    1.47
   2  -4 -10   17.05    1.40
   7  -4 -11   41.54    1.83
   2  -3 -10    4.61    0.83
   7  -3 -11    5.35    0.97
   2  -1  -9    5.14    0.90
   4   0  -9  563.21    6.34
   9   0  -7    7.46    1.15
   4   1  -7    2.36    0.60
   8   1  -6    3.35    1.07
   5  -5 -11   -0.20    0.95
   6  -5 -11    5.03    0.99
   9  -3 -10   12.46    1.16
   7  -2 -11    2.89    1.21
   5   2  -4    1.98    0.63
   4  -5 -11   47.22    2.06
   1  -2  -9    5.35    0.95
   2  -2 -10   25.04    1.48
   1  -1  -8  136.39    2.65
   3  -1 -10   27.99    1.59
   9  -1  -9   41.79    1.93
   2   0  -8   15.03    1.17
   6   2  -4    1.37    0.66
   8  -4 -11    7.89    1.01
   8  -3 -11    0.24    0.65
   3  -2 -11   44.54    2.16
   9  -2 -10    1.75    0.85
   5  -1 -11   11.20    1.58
   6  -1 -11   51.30    2.60
   8  -1 -10    2.10    0.90
   3   1  -7   12.24    0.95
   6   1  -8   33.73    1.83
   5  -3 -12   54.35    2.47
   6  -3 -12    1.81    1.11
   8  -2 -11    1.58    1.03
  10  -1  -8   -0.74    0.84
   5   0 -10   50.87    2.25
   8   0  -9   15.54    1.40
   9   0  -8    1.93    1.03
   4   1  -8    6.13    1.05
   7   1  -8   39.89    2.14
   5   2  -5    0.19    0.69
   5  -4 -12   29.98    1.73
   6  -4 -12    9.02    1.26
   4  -3 -12   30.10    2.08
   5  -2 -12    5.73    1.52
   4   0 -10  148.98    3.63
   7   0 -10  147.40    3.82
   4  -4 -12   82.49    2.83
   7  -4 -12    0.35    0.86
   1  -3 -10  171.31    3.70
   2  -3 -11  105.68    3.12
   7  -3 -12    1.15    0.77
   6  -2 -12    5.80    1.22
   2  -1 -10    0.23    0.64
   3   1  -8    2.36    0.69
   5   1  -9    0.60    0.76
   8   4 -12   16.23    1.63
   2   5  -4   66.72    3.48
   2   5  -6   14.55    2.49
   6   6  -5    0.33    2.19
   1   3 -10  176.69    5.24
   1   4  -7    3.00    1.79
   9   4 -11    0.77    1.11
   4   5   0    7.70    1.75
  10   4  -9    4.05    1.00
   3   5  -2    0.61    1.61
   3   5  -7   25.21    2.85
   4   5  -9   15.96    2.51
   8   5  -9    1.53    1.18
   9   5  -7    4.12    1.35
   2   3 -11  107.36    4.25
   4   5  -1    0.90    1.59
   9   5  -3   26.21    2.16
   9   5  -6   11.59    1.73
   7   2 -14    0.90    1.10
   3   3 -12   41.36    3.04
   9   3 -12    0.32    0.93
   8   4 -11    8.97    1.52
   3   5  -4   49.04    2.87
   3   5  -5    2.48    1.76
   3   5  -6    4.98    1.66
   4   5  -8    0.69    1.84
   5   5  -9  113.78    4.76
   8   5  -8    1.48    1.66
   9   5  -5   -0.08    1.46
   5   3 -13   30.05    2.52
   7   3 -13    0.17    1.35
   9   4 -10    7.37    1.44
   4   5  -2   12.90    1.72
   4   5  -7    1.69    1.57
   5   5  -1   25.42    2.27
   5   5  -8   21.41    2.54
   7   5  -1    0.95    1.59
   8   5  -7   14.91    2.03
   2   3 -10    5.86    1.74
   2   4  -7   -0.46    1.22
   4   5  -6    2.17    1.89
   6   5  -1  164.18    4.69
   4   4 -10   52.52    3.35
  10   4  -7    3.08    1.18
   4   5  -5   17.57    2.02
   5   5  -2    1.73    1.57
   6   5  -7   12.29    2.26
   8   5  -5   76.02    3.36
  10   4  -6    3.01    1.29
   5   5  -3    2.59    1.74
   5   5  -6   15.90    2.14
   6   5  -2   13.36    2.02
   7   5  -3   46.59    2.91
   7   1 -14    0.35    1.09
   8   2 -13    0.75    1.05
   9   3 -11    2.51    0.95
  11   3  -7    1.56    0.91
   3   4  -8   68.03    3.30
   5   4 -10   64.40    3.39
   7   4 -10   25.92    2.35
  10   4  -3   12.44    1.51
  10   4  -4    4.25    1.20
  10   4  -5    1.96    1.16
   5   5  -5   10.68    1.77
   6   5  -3   48.11    2.93
   6   5  -5    3.47    1.81
   6   5  -6    1.08    1.13
   7   5  -4    4.40    1.88
   7   5  -5    0.62    1.74
   3   2 -12   42.35    2.63
   7   3 -12    1.16    1.08
   4   4  -9  146.25    4.74
   6   5  -4   -0.30    1.21
   7   2 -13   44.17    2.32
  10   3  -9    0.57    1.00
   3   4  -7   23.92    2.02
   8   4  -9    2.75    1.22
   3   3 -10   10.43    1.83
   8   3 -11    0.42    1.26
  11   3  -3    0.73    0.89
   5   4  -9    0.79    1.65
   9   4  -7    8.12    1.53
   9   3 -10   12.73    1.50
  11   3  -4    1.19    1.00
  11   3  -5    0.45    0.85
   4   4  -8    0.03    1.21
   6   4  -9    6.11    1.85
   8   4  -8  181.34    4.67
   2   2 -10   27.69    1.94
   4   2 -12   -0.28    1.45
   7   3 -11    7.25    1.63
   9   4  -6    6.03    1.22
   3   2 -11   40.69    2.37
   8   2 -12    0.94    1.04
  10   3  -8    4.95    0.94
   5   4  -8    3.48    1.15
   7   4  -8   68.88    3.17
   9   4  -3    9.19    1.58
   9   4  -4   28.44    2.08
   9   4  -5    2.08    1.02
  10   2 -10    6.96    1.13
  11   2  -8    0.53    0.80
   8   3 -10    0.65    1.28
   4   4  -6    0.83    1.37
   6   4  -8   16.13    1.87
   8   4  -1   19.91    1.84
   9   1 -12   -0.54    0.84
   7   2 -12    2.21    1.29
   9   2 -11   -0.80    0.69
   9   3  -9   28.33    1.78
  10   3  -7    2.67    1.06
   4   4  -5   75.56    2.89
   5   4  -7   15.52    1.92
   7   4  -7    2.92    1.58
   8   4  -2    0.18    1.27
   6   1 -13   17.59    1.65
  10   1 -11   91.17    2.33
   5   3 -10  131.82    4.07
   4   4  -4   24.04    1.74
   5   4  -6    4.53    1.51
   6   4  -7   -0.23    0.94
   7   4  -1   16.66    1.81
   8   4  -3   52.10    2.62
   8   4  -4    0.95    1.46
   4   2 -11  293.12    5.46
  11   2  -7    0.04    0.74
   3   3  -8    5.84    1.14
   4   3  -9    9.43    1.60
   6   3 -10    2.83    1.25
   9   3  -8   11.58    1.52
   6   4  -1    3.53    1.23
   6   4  -6    5.75    1.62
   7   4  -6    3.90    1.10
   8   0 -13   -0.53    0.87
  11   1  -9    8.24    0.94
   3   2 -10    4.08    1.29
   8   2 -11    0.01    1.11
  10   2  -9    2.37    0.96
   8   3  -9   17.40    1.87
  10   3  -5    4.21    1.32
   5   4  -3    8.52    1.29
   5   4  -5   20.39    1.66
   6   4  -5   31.78    2.18
   7   4  -2   11.14    1.36
   7   4  -3    0.98    1.39
   7   4  -4    4.98    1.45
   4   1 -12    3.69    1.33
   8   1 -12    3.06    1.14
   9   2 -10    1.72    1.05
  11   2  -6    0.62    0.84
  10   3  -3   23.38    1.65
   6   4  -4   84.51    3.04
   7   0 -13   10.16    1.26
   5   2 -11   23.52    2.01
   6   3  -9   33.97    2.22
   7   3  -9    8.31    1.39
   8  -1 -13    3.93    0.85
   6   0 -13   55.06    2.23
   9   0 -12    1.57    0.87
   9   1 -11    4.70    1.02
  10   1 -10    0.10    0.83
  10   2  -8    9.46    1.21
  11   2  -2    1.05    0.92
   7   1 -12    7.32    1.39
  11   1  -8    0.54    0.75
   3   2  -9    0.56    0.95
   4   2 -10    0.30    1.19
   8   2 -10    1.57    1.19
  11   2  -3    0.85    0.89
  11   2  -4    0.50    0.64
   5   3  -8    1.24    1.23
   9   3  -1   95.46    2.79
   9   2  -9    1.23    1.09
   4   3  -7   -0.14    0.88
   6   3  -8   -0.54    1.11
   7   3  -8   -0.43    0.81
   8   3  -7    2.44    1.32
   7  -1 -13    0.19    0.82
   9  -1 -12    0.57    0.65
  11   0  -9    4.99    0.81
   5   2 -10    6.79    1.41
   7   2 -10   23.43    1.93
   9   3  -2   52.29    2.25
   9   3  -4    4.07    1.29
  10  -1 -11   92.50    2.01
   4   1 -11  153.41    3.55
   8   1 -11   52.14    2.22
  10   1  -9   27.56    1.53
  11   1  -7    0.12    0.70
   6   2 -10   66.58    2.75
   4   3  -6    1.13    0.87
   5   3  -7   13.44    1.49
   8   3  -6    7.62    1.43
  12   0  -5    1.84    0.67
   9   1 -10   34.61    1.81
   4   2  -9   22.68    1.66
   9   2  -8    3.56    1.20
  10   2  -6    4.39    1.09
   6   3  -7   25.01    1.73
   8   3  -5   82.82    2.90
   7   0 -12    2.41    1.06
   9   0 -11   16.01    1.26
  10   0 -10   25.75    1.29
   5   1 -11   13.64    1.52
  11   1  -6    7.54    0.98
   5   3  -6    0.36    0.93
   7   3  -6   15.18    1.62
   8   3  -4    1.17    1.13
  11  -1  -9    8.05    0.80
   5   0 -12  124.46    3.14
  11   0  -8   48.51    1.68
  12   0  -2    7.30    0.82
  12   0  -3   22.28    1.16
  12   0  -4   20.03    1.07
   5   2  -9   26.90    1.79
   6   3  -6   12.37    1.30
   8   3  -2    9.92    1.15
   8   3  -3   64.32    2.51
   8  -1 -12    3.61    0.87
  10   1  -8    0.28    0.70
  11   1  -5    5.30    0.93
  10   2  -3   12.35    1.32
  10   2  -4   49.92    2.10
   5   3  -5    2.46    0.94
   6   3  -5   56.86    2.27
   7   3  -5    0.31    0.86
   9   1  -9   44.87    2.02
  11   1  -1    0.66    0.78
  11   1  -4   10.56    1.13
   4   2  -8   -0.28    0.77
   7   3  -3   20.76    1.51
   7   3  -4    5.38    1.01
   9  -1 -11    5.50    0.93
  10  -1 -10    0.16    0.61
  11   0  -7   -0.07    0.68
  11   1  -2    2.49    0.90
  11   1  -3    6.43    1.02
   7   2  -8    0.48    1.11
   9   2  -6    1.33    0.99
   6   3  -2   48.34    1.85
   6   3  -3  168.04    3.34
   6   3  -4   31.27    1.59
   8  -2 -12    2.15    0.72
   7  -1 -12    6.88    1.10
  12  -1  -5    9.27    0.84
   4   0 -11   90.17    2.50
   9   0 -10    3.14    1.04
   7   1 -10    0.77    1.12
  10   1  -7    3.64    0.85
   5   2  -8    2.15    0.96
   6   2  -8   -0.60    1.02
   8   2  -7    6.82    1.24
  11  -1  -8    0.11    0.69
   6   1 -10   54.97    2.27
   9  -2 -11   -0.68    0.62
  10  -2 -10    6.52    0.78
  12  -1  -4    0.72    0.60
  11   0  -6   15.34    1.14
   7   2  -7   21.87    1.58
   8   2  -6    5.50    1.22
   7  -2 -12    0.82    0.81
  12  -1  -2    0.99    0.61
  12  -1  -3    0.47    0.59
   6   0 -11    6.41    1.02
  10   0  -8   16.33    1.33
   9   2  -3   42.72    1.87
  11  -2  -8    0.09    0.57
  10  -1  -9   28.27    1.44
  11   0  -5    0.95    0.73
   4   1  -9   11.13    1.00
   7   1  -9  104.23    2.93
   8   2  -5    0.12    1.00
  11  -1  -7    0.01    0.50
   9   0  -9    0.95    0.72
   5   1  -9    0.97    0.96
   6   1  -9   -0.37    0.94
   8   1  -8    0.18    1.01
  12  -2  -4    1.97    0.60
  10   0  -7   14.22    1.26
   5   2  -6  115.77    2.63
   6   2  -6   20.73    1.42
   8   2   0  277.77    3.88
   8  -2 -11   -0.20    0.70
  10  -2  -9    1.25    0.64
  12  -2  -3    4.75    0.68
  11   0  -1   -0.34    0.69
   9   1  -6   -0.18    0.96
   7   2  -5    5.56    1.07
   8   2  -1    7.54    1.01
   8   2  -3    0.54    0.99
   9  -2 -10    0.47    0.72
  11  -2  -7   -0.22    0.59
  12  -2  -2    0.56    0.56
   5  -1 -11   13.85    1.25
   6  -1 -11   55.21    2.05
  10  -1  -8    0.33    0.75
   7   1  -8   38.70    1.85
   6   2  -5    5.65    0.98
   9  -4 -10    5.69    0.65
   8  -3 -11    0.63    0.63
  10  -3  -9   -0.07    0.56
   8   0  -9   17.24    1.29
  10   0  -6   23.98    1.48
   6   1  -8   34.60    1.70
   8   1  -7   35.75    1.70
   9   1  -5    0.87    0.95
   7   2  -4    2.28    0.72
   9  -3 -10   12.78    0.93
  11  -3  -7    1.17    0.60
   9  -1  -9   43.96    1.83
  11  -1  -5    5.90    0.88
   5   1  -8   33.04    1.49
   6   2  -4    1.61    0.64
   7   2  -2   11.01    1.05
   7   0  -9   15.62    1.35
   8   1  -6    5.65    1.12
   9   1  -4    2.86    0.99
  11  -2  -6    0.82    0.67
   7  -1 -10    1.66    0.96
  10  -1  -7    2.88    0.89
  11  -1  -4   10.13    0.99
   4   0  -9  485.27    4.89
   9   0  -7    7.52    1.19
   9   1  -3   32.89    1.65
   7  -3 -11    5.16    0.87
   6  -2 -11   11.10    1.11
   8  -2 -10    2.08    0.90
   8   0  -8   80.39    2.42
   5   1  -7   11.02    0.97
   6   1  -7   21.78    1.36
   9   1  -1  397.76    4.74
  10  -4  -8   -0.03    0.47
  11  -4  -6    5.10    0.61
  10  -3  -8    4.30    0.71
  11  -3  -6   19.99    1.06
   9  -2  -9   -0.26    0.75
  11  -2  -5    1.44    0.71
   4  -1 -10  491.97    4.92
   6  -1 -10   55.43    2.02
  11  -1  -2    2.07    0.77
  11  -1  -3    5.92    0.75
   7   1  -6   13.13    1.22
   8   1  -5   43.52    1.80
   5  -1 -10    7.78    1.01
  10  -1  -6    5.62    0.99
  11  -1  -1    1.15    0.72
   9   0  -6    2.42    0.70
   8  -3 -10   -0.56    0.65
   9  -3  -9   29.10    1.33
   7   0  -8   55.10    1.98
   8   0  -7    2.02    0.96
  10   0  -1   48.17    1.78
   8   1  -4    9.34    0.97
   9  -4  -9    4.25    0.67
  11  -3  -5    0.05    0.58
   7  -2 -10   23.48    1.42
  11  -2  -4    0.22    0.67
   9   0  -5   35.73    1.74
   8   1   1   48.12    1.59
  11  -4  -5    8.20    0.74
   9  -2  -8    2.11    0.86
  11  -2  -3    0.58    0.67
   7  -1  -9   99.81    2.56
   8   1   0   26.14    1.29
   8   1  -2   55.12    1.84
  10  -3  -7    2.11    0.74
   6  -2 -10   69.64    2.13
  11  -2   1    2.12    0.67
   8  -1  -8   -0.62    0.50
   5   0  -8  619.84    5.53
   7   0  -7  127.51    2.87
   9   0  -4   54.21    2.00
   6   1  -5   79.10    2.04
   7   1  -4    1.45    0.67
   8   1  -1   46.32    1.61
  11  -3  -4    1.68    0.66
  10  -2  -6    4.17    0.76
  11  -2  -1    2.17    0.72
  11  -2  -2    1.63    0.74
   6  -1  -9   -0.21    0.83
   9  -5  -8    5.42    0.66
   7  -4 -10   23.14    1.18
  11  -4  -4    0.13    0.56
   9  -3  -8   10.24    1.03
   5  -2 -10    6.75    0.96
   4  -1  -9   13.33    0.98
   5  -1  -9    0.29    0.69
   9  -1  -6   -0.03    0.77
   9   0  -3    6.82    1.05
   7   1  -3    0.47    0.68
   8  -5  -9    1.86    0.57
   9  -4  -8    2.55    0.65
   8  -3  -9   13.16    1.12
  11  -3  -3    0.57    0.61
  10  -2  -5    0.28    0.79
   7  -1  -8   40.49    1.74
   6   0  -7   83.81    2.17
   9   0   1   -0.42    0.73
   9   0  -2  181.99    3.29
  10  -5  -6    1.98    0.51
   8  -4  -9    2.54    0.75
  11  -4  -3    4.33    0.68
   6  -3 -10    2.93    0.89
  11  -3   1    1.39    0.73
  11  -3  -2    3.91    0.72
   8  -1  -7   33.48    1.58
   7   0  -6   19.53    1.30
   9   0  -1   -0.03    0.77
   7   1  -1  140.72    2.50
  10  -4  -6    3.43    0.72
  11  -3  -1    0.62    0.72
   8  -2  -8   38.93    1.65
   9  -1  -5    1.45    0.91
   8   0  -4   26.05    1.43
  11  -4   1    1.19    0.62
  11  -4  -2   30.57    1.24
   5  -3 -10  112.68    2.48
  10  -2  -4   42.66    1.76
   6  -1  -8   31.80    1.51
  11  -4  -1    1.60    0.62
   7  -3  -9    7.75    1.01
   9  -3  -7   60.54    2.01
  10  -3  -5    4.05    0.89
   6  -2  -9   38.91    1.57
   9  -2  -6    0.46    0.88
   8  -1  -6    4.26    0.88
   9  -1  -4    2.18    0.87
   7   0  -5   19.02    1.23
   8   0  -3    4.74    0.86
   7  -5  -9   23.95    1.16
   9  -5  -7    3.90    0.62
  10  -5  -5    5.96    0.71
   9  -4  -7    8.47    0.91
  10  -4  -5    3.05    0.73
   5  -2  -9   31.61    1.42
   5  -1  -8   34.98    1.42
   7  -1  -7   14.66    1.09
   8  -5  -8    1.93    0.61
   7  -2  -8   -0.26    0.78
   9  -1  -3   31.56    1.54
   8   0  -2   49.54    1.74
   9  -6  -6   19.46    0.90
   8  -4  -8  154.61    2.85
  10  -3  -4    5.98    0.83
   9  -2  -5   12.64    1.15
  10  -2   2    5.18    0.77
   8  -1  -5   44.01    1.78
   6   0  -5  280.96    3.56
   7   0  -4    3.71    0.76
   8   0   1  217.19    3.09
  10  -6  -3    2.05    0.49
  10  -4  -4    5.78    0.89
   6  -3  -9   32.18    1.51
   6  -1  -7   20.58    1.19
   9  -1  -2  100.57    2.50
   8  -7  -6    8.23    0.65
  10  -3  -3   23.79    1.39
   6  -2  -8    0.47    0.76
   7  -1  -6   14.07    1.03
   9  -1   2   88.56    2.10
   9  -1  -1  387.93    4.63
   7   0  -3  207.13    3.12
   7  -6  -8    5.53    0.68
   6  -5  -9    0.80    0.63
   9  -5  -6   13.22    0.87
   6  -4  -9    6.04    0.85
   9  -4  -6    8.39    0.88
   5  -3  -9  113.85    2.46
   7  -3  -8   -0.40    0.74
   8  -3  -7    2.34    0.63
   7  -2  -7   21.84    1.34
   8  -2  -6    4.55    0.72
   9  -2  -4   10.86    1.17
   5  -1  -7   14.86    0.96
   8  -1  -4    8.22    0.98
   9  -1   1  375.06    4.31
   7  -7  -7    0.71    0.45
   9  -6  -5    0.42    0.45
  10  -6  -2    4.39    0.58
  10  -5  -3    0.33    0.59
  10  -3   3   21.79    1.14
  10  -3  -2    4.03    0.76
   7   0  -2  131.94    2.43
   7  -5  -8    4.99    0.77
   8  -5  -7   14.87    1.01
   7  -4  -8   69.53    2.05
  10  -3   2    3.22    0.75
   5  -2  -8    4.33    0.75
   9  -2  -3   46.11    1.80
   6  -1  -6   90.52    2.12
   7  -1  -5   12.49    1.07
  10  -6  -1   -0.46    0.34
  10  -5  -2    5.03    0.76
   5  -4  -9    1.39    0.72
   9  -4  -5    3.93    0.91
  10  -3   1    9.79    1.01
   8  -2  -5    1.46    0.84
   8  -1  -3   58.96    1.85
   7   0  -1  113.54    2.18
   9  -7  -3   13.51    0.74
  10  -6   1   -0.45    0.41
  10  -6   0   10.32    0.74
   9  -5  -5    0.03    0.50
  10  -5   3   -0.09    0.52
  10  -4  -1    3.25    0.82
   6  -3  -8    0.19    0.76
   8  -3  -6    7.02    1.04
   9  -3  -4    4.56    1.01
   6  -2  -7    9.93    1.00
   8  -7  -5   -0.30    0.47
   6  -6  -8   49.70    1.50
   8  -6  -6    4.58    0.67
   9  -6  -4    3.54    0.64
  10  -5  -1    3.41    0.72
  10  -4   2    0.86    0.68
  10  -4   0   14.42    1.11
   7  -2  -6    0.66    0.60
   7  -1  -4    2.16    0.77
   8  -1  -2   54.72    1.75
   7  -6  -7    2.06    0.63
  10  -5   2    4.22    0.72
  10  -5   1    3.07    0.70
   6  -4  -8   16.56    1.17
  10  -4   1    2.32    0.64
   8  -2  -4   68.13    2.12
   9  -2   3   44.64    1.56
   6  -1  -5   79.54    1.93
   8  -1  -1   46.96    1.68
   9  -7  -2   20.60    0.90
   8  -5  -6    0.87    0.56
   9  -5  -4   11.51    1.06
   7  -4  -7    5.18    0.93
   5  -3  -8    0.42    0.65
   9  -3  -3   27.39    1.47
   9  -2   2   16.95    1.14
   9  -2   1   24.05    1.35
   8  -1   2   49.57    1.56
   8  -1   0   26.31    1.29
   7  -7  -6    9.30    0.74
   9  -6  -3   14.14    0.95
   5  -2  -7    2.80    0.57
   7  -1  -3    0.02    0.53
   9  -7  -1   33.40    1.13
   8  -6  -5   20.34    1.10
   4  -3  -8   47.89    1.51
   6  -3  -7   27.82    1.43
   7  -3  -6   14.07    1.19
   6  -2  -6   23.57    1.19
   7  -2  -5    6.66    0.80
   8  -2  -3    1.16    0.81
   8  -7  -4   11.33    0.80
   5  -4  -8    5.90    0.84
   9  -3  -1   87.43    2.42
   7  -8  -4    3.05    0.50
   9  -7   1   26.28    0.99
   9  -6  -2   13.89    0.99
   5  -5  -8   21.08    1.16
   8  -5  -5   81.17    2.25
   8  -3  -4    1.57    0.89
   8  -2  -2   42.07    1.69
   7  -1  -2   87.95    1.99
   6  -6  -7   -0.55    0.60
   9  -5  -2    9.65    1.07
   6  -4  -7    0.63    0.80
   7  -4  -6    4.70    0.95
   9  -3   3   26.94    1.36
   9  -3   1  103.21    2.54
   7  -2  -4    2.81    0.72
   6  -8  -5    5.26    0.59
   7  -7  -5    8.78    0.82
   8  -7  -3   -0.02    0.49
   8  -6  -4   -1.14    0.64
   9  -6  -1    1.17    0.68
   6  -5  -7   12.00    1.05
   7  -5  -6   -0.10    0.75
   9  -5   5    0.88    0.60
   4  -4  -8    0.14    0.63
   5  -3  -7   13.95    1.01
   7  -3  -5    0.41    0.80
   8  -2  -1    8.22    0.98
   7  -1  -1  139.06    2.44
   8  -8   0   66.17    1.41
   6  -7  -6    4.04    0.72
   9  -6   4    3.10    0.61
   9  -5  -1   19.53    1.32
   8  -4  -4   -0.09    0.68
   9  -4   4   24.61    1.29
   6  -3  -6   15.67    1.11
   6  -2  -5    4.71    0.63
   7  -8  -3    2.46    0.53
   9  -6   1    2.07    0.66
   9  -5   4   10.12    0.93
   9  -4   3    7.87    1.01
   7  -2  -3   62.67    1.88
   8  -2   3    0.67    0.68
   8  -2   1    8.63    0.96
   7  -1   1  129.98    2.30
   7  -6  -5    2.27    0.77
   9  -6   2   14.86    1.03
   7  -4  -5   11.90    1.12
   8  -3  -2   11.45    1.17
   8  -2   2   43.56    1.57
   7  -7  -4    9.03    0.85
   7  -5  -5    0.57    0.72
   9  -5   2    9.48    1.06
   6  -4  -6    4.90    0.90
   8  -4  -3   51.80    1.95
   7  -3  -4    6.99    0.92
   6  -8  -4    1.73    0.57
   5  -5  -7   16.79    1.10
   8  -3  -1    6.61    1.00
   6  -2  -4    1.87    0.53
   7  -2  -2    9.65    0.91
   5  -8  -5    3.10    0.62
   8  -7  -1   11.16    0.90
   8  -6  -2    0.81    0.79
   6  -5  -6    0.39    0.61
   8  -4  -2    0.21    0.79
   5  -3  -6    0.61    0.63
   6  -3  -5   59.15    1.83
   5  -7  -6    1.40    0.63
   6  -7  -5   40.95    1.43
   8  -7   5    0.07    0.47
   4  -4  -7  117.17    2.30
   7  -4  -4    3.47    0.84
   7  -3  -3   20.51    1.30
   8  -3   0   29.30    1.52
   7  -2  -1   12.54    0.94
   7  -7  -3    6.89    0.84
   8  -7   0    7.89    0.73
   4  -6  -7    2.65    0.69
   8  -6   6    5.60    0.78
   7  -5  -4    4.55    0.97
   8  -4  -1   20.76    1.46
   8  -3   4    1.19    0.76
   8  -3   1    7.22    1.06
   6  -2  -3    7.13    0.76
   7  -8  -1   11.70    0.83
   8  -7   1   11.19    0.92
   8  -6  -1    1.57    0.84
   4  -5  -7    0.24    0.64
   6  -4  -5   32.81    1.51
   6  -9   0    0.07    0.37
   6  -8  -3    1.94    0.61
   8  -7   3   -0.15    0.43
   8  -7   2    0.21    0.43
   5  -6  -6    1.10    0.73
   6  -6  -5    1.35    0.74
   8  -5   6    0.37    0.67
   8  -5  -1    8.93    1.04
   5  -4  -6    3.23    0.66
   8  -4   0  831.11    7.38
   6  -3  -4   33.68    1.42
   7  -3  -2   28.87    1.44
   4  -8  -5    0.38    0.54
   6  -7  -4    2.06    0.70
   8  -6   5   20.92    1.18
   8  -6   0  221.92    3.64
   5  -5  -6   13.97    1.07
   6  -5  -5    4.94    0.78
   7  -4  -3    0.94    0.57
   8  -4   1   17.94    1.39
   5  -3  -5    1.79    0.64
   7  -2   1    9.64    0.79
   5  -9  -2   -0.10    0.42
   6  -9   1    0.81    0.41
   5  -8  -4    0.87    0.58
   7  -8   1    9.84    0.79
   5  -7  -5   30.36    1.37
   8  -6   4   -0.50    0.69
   7  -5  -3   45.95    1.87
   8  -4   4    0.15    0.79
   8  -4   3   47.23    1.86
   8  -4   2    0.36    0.89
   7  -2   2   12.24    0.84
   4  -9  -3    0.76    0.47
   6  -9   2    4.73    0.53
   7  -8   4    2.87    0.55
   7  -8   2    1.90    0.58
   7  -7   7    0.39    0.47
   8  -6   3   14.38    1.13
   8  -5   1    8.66    1.05
   7  -3  -1   19.01    1.21
   7  -8   3    2.37    0.54
   7  -7  -1   -0.06    0.71
   6  -6  -4    0.26    0.75
   4  -4  -6    0.59    0.62
   6  -4  -4   89.66    2.27
   7  -4  -2   12.14    1.07
   6  -3  -3  162.04    2.83
   5  -9  -1   -0.61    0.45
   6  -7  -3    5.87    0.88
   4  -6  -6    5.30    0.80
   5  -6  -5   11.53    1.04
   6  -5  -4    0.25    0.78
   7  -5  -2    0.58    0.89
   5  -4  -5   21.70    1.22
   5  -8  -3   27.85    1.27
   4  -5  -6    1.24    0.67
   5  -5  -5   14.03    1.10
   4  -8  -4   16.83    1.03
   6  -8  -1    1.19    0.51
   7  -6   7    1.35    0.79
   6  -4  -3   15.59    1.17
   7  -3   5    0.16    0.64
   3  -9  -3    1.62    0.51
   4  -9  -2    6.26    0.68
   7  -7   5    9.71    0.88
   7  -7   1    0.76    0.75
   6  -6  -3    1.37    0.77
   6  -3  -2   49.22    1.57
   7  -3   4    4.85    0.81
   7  -3   3   21.84    1.22
   7  -3   2   25.39    1.24
   6  -8   0   18.55    1.09
   6  -7  -2    1.36    0.64
   7  -7   3    6.78    0.88
   3  -6  -6   53.08    1.61
   7  -4   6    3.55    0.83
   5  -9   1    0.22    0.48
   5  -8  -2   21.32    1.20
   5  -6  -4   -0.26    0.70
   7  -6   6    6.34    0.93
   3  -5  -6    3.11    0.62
   4  -4  -5   70.67    1.77
   5  -4  -4   46.12    1.59
   6  -7   8    0.79    0.48
   4  -6  -5   80.89    2.04
   5  -5  -4   69.85    1.99
   7  -5   1    0.62    0.92
   7  -4   5   11.12    1.12
   7  -4   2   11.02    1.12
   6  -3  -1   49.11    1.55
   4  -9  -1    0.14    0.58
   5  -9   5    3.64    0.50
   5  -9   2   -0.41    0.44
   3  -8  -4   33.23    1.32
   4  -8  -3   14.09    1.03
   6  -8   5    6.33    0.69
   6  -8   2    4.13    0.77
   7  -6   4    0.52    0.78
   4  -5  -5   20.32    1.11
   6  -5  -2   13.35    1.21
   7  -5   2    0.91    0.82
   7  -4   4    4.53    0.93
   7  -4   3    1.23    0.88
   5  -9   3    6.88    0.68
   6  -8   3    1.79    0.64
   4  -7  -4   24.27    1.30
   7  -5   5    0.53    0.64
   7  -5   4    5.51    1.04
   7  -5   3   47.13    1.94
   3  -9  -2   -0.03    0.49
   5  -8  -1    1.74    0.59
   6  -6  -1    0.59    0.85
   5  -4  -3    8.95    0.83
   4  -9   0   -0.28    0.54
   5  -7  -2   70.98    2.10
   6  -5  -1  177.26    3.34
   6  -3   1   49.50    1.56
   3  -6  -5    0.43    0.62
   5  -5  -3    2.58    0.63
   4  -9   1    0.12    0.51
   4  -8  -2    5.50    0.71
   6  -7   6    5.40    0.83
   6  -7   2    0.79    0.81
   3  -5  -5    3.34    0.65
   6  -4   0  124.89    2.62
   6  -3   2   47.60    1.54
   2  -9  -2    2.94    0.59
   3  -9  -1   -0.05    0.53
   3  -8  -3    6.68    0.87
   5  -8   1    2.19    0.73
   3  -7  -4    3.90    0.81
   4  -7  -3   57.97    1.86
   5  -7   9    1.45    0.61
   6  -7   5   47.20    1.68
   6  -7   4    2.39    0.79
   6  -7   3    4.34    0.88
   5  -6  -2   13.93    1.14
   6  -5   0    0.58    0.67
   5  -4  -2  195.64    3.03
   6  -3   4   34.28    1.35
   6  -3   3  151.71    2.58
   4  -9   6    1.73    0.45
   4  -9   2    6.43    0.72
   5  -7  -1   32.70    1.42
   6  -6   7    0.05    0.53
   6  -6   1    0.05    0.67
   5  -5  -2    1.71    0.74
   6  -4   1    2.85    0.65
   4  -9   5    0.32    0.48
   4  -9   3    0.62    0.50
   4  -8  -1   46.63    1.66
   5  -8   6   22.80    1.07
   6  -5   7   10.89    1.04
   6  -5   1  164.81    3.20
   6  -4   6    5.10    0.87
   6  -4   2  186.81    3.18
   4  -9   4    8.59    0.77
   5  -8   5    1.42    0.62
   5  -8   4    0.49    0.60
   2  -6  -5   24.86    1.11
   4  -6  -3   18.62    1.15
   6  -6   4    0.01    0.82
   6  -6   3    2.11    0.82
   6  -5   2   13.61    1.16
   6  -4   5   25.52    1.31
   6  -4   3   13.78    1.11
   1  -9  -2    0.42    0.51
   4  -7  -2   32.47    1.46
   5  -7   8   -0.20    0.55
   3  -6  -4    4.42    0.71
   5  -6  -1    0.51    0.61
   4  -5  -3   36.47    1.38
   6  -5   6    0.83    0.65
   6  -5   5    4.86    0.97
   5  -4  -1    1.91    0.65
   1 -10   2    4.99    0.50
   2  -9  -1    5.66    0.70
   4  -8   0    0.78    0.72
   2  -7  -4   74.98    1.88
   5  -7   1   41.70    1.70
   5  -6   9    0.94    0.64
   5  -5  -1   19.37    1.12
   6  -5   4   -0.16    0.62
   3  -9   1    0.65    0.42
   1 -10   3   10.46    0.63
   3  -9   7    9.51    0.65
   4  -8   8    4.51    0.62
   4  -8   1   44.93    1.63
   4  -7  -1   -0.07    0.64
   5  -7   2   75.30    2.15
   4  -6  -2   20.09    1.15
   2  -9   0    0.24    0.55
   3  -9   2    0.19    0.41
   5  -7   6    1.16    0.68
   5  -6   8    1.30    0.72
   0 -10   2    0.16    0.35
   1  -9  -1    7.04    0.69
   3  -9   6    1.40    0.49
   3  -9   4    2.65    0.55
   3  -9   3    2.53    0.59
   4  -8   7    2.66    0.57
   3  -6  -3    0.73    0.58
   5  -6   1    0.47    0.61
   4  -5  -2   11.17    0.78
   5  -4   1    2.07    0.62
   4  -8   6    0.08    0.54
   4  -8   3   13.67    1.02
   3  -7  -2    8.20    0.90
   4  -7   0   86.92    2.15
   5  -6   2   13.39    1.10
   5  -5   1   20.77    1.20
   4  -6  -1    1.08    0.52
   2   5   7    1.24    0.62
   5   5   4   70.04    2.14
   2   6   7   37.34    1.71
   5   6   4   -0.30    0.84
  -1   7   7   63.15    2.12
   1   7   7   62.51    2.18
   3   8   5    0.25    0.73
   0   9   5   59.41    1.78
   2   4   7   -0.05    0.64
   3   7   6    1.33    0.69
  -2   8   6    6.78    0.91
   2   8   6    7.87    1.04
  -1   9   5    7.48    0.84
   1   9   5    7.71    0.90
   4   9   2    7.29    0.76
   2  10   2   -0.15    0.40
   5   4   4   40.49    1.58
  -2   7   7    0.20    0.78
   2   7   7    0.89    0.89
  -3   9   4    1.76    0.57
  -1  10   3    9.57    0.68
  -1   5   8   18.11    1.31
   3   5   7   32.37    1.63
   4   5   6    1.26    0.66
  -3   6   7   -0.22    0.73
   0   6   8   -0.21    0.85
   3   6   7   -1.08    0.84
   4   6   6    6.16    1.08
  -2   9   5   -0.06    0.54
   2   9   5    0.72    0.60
   3   9   4    2.35    0.65
   5   5   5   14.15    1.29
  -1   6   8    7.11    0.96
   1   6   8    6.32    0.85
   6   7   2    0.80    0.66
   5   8   3   26.41    1.25
   4   9   3    0.13    0.55
  -1   4   8   24.98    1.34
   1   4   8   18.89    1.19
   3   4   7   21.43    1.28
   4   4   6    0.37    0.62
   2   6   8    7.29    1.17
   6   6   3    2.87    0.88
  -3   8   6    3.80    0.77
  -1   8   7    6.15    0.83
   3   8   6    5.99    0.92
   4   8   5   -0.18    0.66
   2  10   3   -0.28    0.42
   5   4   5   18.17    1.25
  -2   5   8    7.10    0.86
  -2   6   8    7.84    1.06
   2   8   7    5.82    0.97
  -1   9   6   -0.03    0.62
   1   9   6    0.61    0.61
   0  10   4    2.18    0.52
   2   4   8    0.39    0.79
  -2   8   7    4.88    0.86
   3   9   5    2.04    0.60
   5   9   1   -0.05    0.42
   1  10   4   -0.06    0.40
  -2   4   8    0.46    0.71
   3   5   8    0.59    0.91
   4   5   7    1.67    0.73
   6   5   4    0.87    0.90
   3   6   8    1.10    0.96
   4   6   7    2.34    0.70
   6   7   3    4.78    0.81
   5   8   4    0.57    0.62
   2   9   6    0.39    0.64
   4   9   4    9.19    0.80
   0   5   9    1.40    0.73
   1   5   9  174.18    3.52
   5   5   6   14.36    1.36
   1   6   9    6.86    1.07
   5   6   6    1.01    0.96
   6   6   4   -0.01    0.60
   4   8   6    0.92    0.69
  -2   9   6    0.51    0.55
   3   4   8   70.88    2.22
   4   4   7  107.69    2.63
  -1   5   9  170.53    3.41
  -1   6   9    5.56    1.08
   4   7   7    1.15    0.86
   3   8   7    0.00    0.55
   5   9   2    0.58    0.41
   2   3   8   33.64    1.50
   1   4   9   50.51    1.90
   5   4   6    4.59    0.94
   2   5   9   14.10    1.13
   2   6   9   41.99    1.96
   5   7   6    1.23    0.96
   6   7   4    2.12    0.82
  -1   8   8    8.41    0.85
   0   9   7    0.24    0.55
   1   9   7    5.32    0.72
  -2   5   9   14.00    1.25
   4   5   8   -0.04    0.93
   6   5   5    3.69    1.05
  -2   6   9   40.52    1.75
   4   6   8    1.38    0.93
   2   8   8    0.94    0.58
   5   8   5    2.81    0.70
  -1   9   7    4.19    0.68
   3   9   6    1.44    0.51
   4   9   5   -0.45    0.49
   2   4   9    6.64    0.92
   5   5   7   22.15    1.59
   5   6   7    3.95    1.02
   2   7   9   14.54    1.29
   2   9   7   -0.03    0.57
   3   3   8    5.19    0.88
   4   3   7    0.52    0.74
   4   4   8    1.18    0.86
   3   5   9   16.51    1.29
   3   6   9    6.47    0.90
  -2   8   8    0.90    0.66
   4   8   7    3.61    0.79
   6   8   3    0.49    0.56
   0   3   9  174.16    3.14
   1   3   9  137.96    2.86
  -2   4   9    6.78    0.98
   3   4   9   19.16    1.42
   5   4   7   18.05    1.39
   0   6  10    5.61    1.08
   1   6  10    8.17    1.18
  -2   7   9   15.57    1.20
   4   7   8    0.16    0.62
   1   8   9    0.75    0.69
   3   8   8    8.35    0.83
   5   3   6    0.26    0.56
   2   5  10   55.78    2.17
   6   5   6    0.16    0.92
  -1   6  10   10.59    1.20
   3   7   9   -0.32    0.63
   5   7   7   29.46    1.41
   2   3   9    1.40    0.67
   1   4  10   98.47    2.74
   4   5   9   13.61    1.41
   1   7  10    4.94    0.98
  -1   8   9    0.02    0.58
   2   8   9    0.58    0.65
   6   8   4    2.28    0.63
   1   9   8   -0.26    0.50
   3   9   7    9.56    0.72
   4   9   6    1.02    0.50
  -1   4  10  104.42    2.71
   2   4  10   15.18    1.27
   5   5   8   21.95    1.57
   2   7  10    1.99    0.86
   4   3   8   44.86    1.73
   4   4   9  145.84    3.31
   6   4   6    7.89    1.13
  -2   5  10   64.44    2.14
   3   5  10    1.56    0.67
  -1   7  10    3.88    0.73
   6   7   6    6.02    0.83
   4   8   8    4.67    0.71
  -1   9   8   -0.46    0.47
   2   9   8    0.36    0.49
   5   3   7   14.67    1.18
   5   4   8    5.11    1.14
   4   7   9    3.00    0.70
   5   7   8   -0.15    0.66
   3   8   9    3.07    0.69
   5   8   7    1.91    0.65
   1   3  10  156.88    3.22
   3   4  10   76.52    2.41
   0   5  11    8.92    1.21
   1   5  11    2.60    0.74
   6   6   7   -0.29    0.81
   3   7  10    1.59    0.80
  -2   8   9   -0.23    0.59
   6   8   5    5.51    0.62
   2   3  10    6.14    1.04
   2   5  11  172.27    3.65
   4   5  10   59.43    2.27
   5   5   9  121.03    3.09
  -2   7  10    1.09    0.73
   0   8  10    0.82    0.65
   1   8  10    0.69    0.45
   2   2   9   55.13    1.82
  -1   3  10  156.40    3.04
   4   3   9    9.74    1.13
   1   4  11   98.47    2.76
   6   4   7    1.55    0.91
  -1   5  11    2.22    0.80
   4   6  10   12.17    1.10
   5   6   9    1.70    0.70
   1   7  11    0.30    0.70
   6   7   7   57.79    1.73
   2   8  10    2.80    0.65
   1   9   9    0.47    0.45
   3   3  10   12.56    1.25
   6   3   6   15.10    1.16
   2   4  11   26.59    1.55
   4   4  10   49.10    2.07
   5   4   9    1.94    0.97
   3   5  11    0.65    0.87
   3   6  11    5.33    1.03
  -1   8  10    0.22    0.56
   4   8   9   10.88    0.84
   4   2   8    0.63    0.72
  -1   4  11   99.32    2.65
   6   6   8   58.64    2.01
   4   7  10   98.54    2.33
   5   7   9    2.12    0.69
   5   8   8   26.24    1.08
   3   2   9   -0.02    0.55
   1   3  11    8.33    1.15
  -2   5  11  156.50    3.11
  -2   6  11   15.12    1.10
   3   8  10    3.28    0.57
   1   2  10    6.93    0.86
   5   2   7    2.21    0.77
  -2   3  10    5.64    0.88
   0   3  11   15.24    1.35
   2   3  11   96.47    2.75
   6   3   7   24.86    1.44
   6   4   8   17.41    1.43
   1   5  12   -0.51    0.71
   0   6  12    6.78    1.06
   1   6  12    0.45    0.80
   3   7  11    2.93    0.62
   0   2  10   49.54    1.70
   2   2  10   25.99    1.44
   4   3  10  300.49    4.62
   5   3   9  117.31    2.93
  -2   4  11   32.68    1.64
   1   4  12   21.79    1.60
   2   6  12   11.57    1.14
   5   6  10    1.79    0.67
   6   7   8    0.30    0.58
   1   8  11    0.78    0.53
   4   2   9   23.53    1.37
  -1   3  11    8.97    1.10
   3   3  11    9.28    1.22
   0   4  12    1.59    1.01
   2   4  12  114.65    3.01
   4   4  11  181.95    3.73
   5   4  10   62.39    2.31
   6   5   9    2.51    0.97
   1   7  12    3.01    0.69
   2   8  11    0.23    0.49
  -1   2  10    6.37    0.89
   3   2  10    4.22    0.88
   5   2   8    3.83    0.86
   7   5   7   12.77    1.14
  -1   6  12    0.26    0.54
   3   6  12    5.16    0.92
   6   6   9    2.62    0.78
   2   7  12    3.58    0.71
   4   7  11    0.17    0.57
   5   7  10   11.75    0.87
   6   3   8    0.87    0.83
  -1   4  12   21.28    1.50
   3   4  12   84.24    2.63
   6   4   9    5.05    1.09
   1   2  11   33.54    1.63
   1   3  12    4.63    1.08
   2   3  12   80.55    2.56
   5   5  11    0.03    0.84
   3   8  11    5.51    0.60
   2   2  11   28.12    1.49
   4   2  10    0.27    0.84
  -2   3  11   94.67    2.42
   4   3  11    9.81    1.11
   5   3  10  106.72    2.78
   0   5  13    0.19    0.90
   1   5  13    6.21    0.89
   2   5  13   18.56    1.38
   4   5  12    9.25    0.99
   1   6  13    2.78    0.79
   4   6  12    7.79    0.93
   5   6  11   25.40    1.30
  -1   7  12    2.79    0.66
   3   7  12   12.17    0.94
   6   7   9    0.53    0.52
   3   1   9   81.37    2.14
   5   2   9   30.76    1.60
   6   2   7    8.01    0.94
   3   3  12   44.15    1.98
   1   4  13   -0.07    0.95
   6   5  10    4.99    1.00
   7   5   8    5.82    0.97
   2   6  13    1.01    0.71
   1   1  10    5.13    0.82
  -1   2  11   35.75    1.56
   3   2  11   37.48    1.72
  -1   3  12    4.99    1.02
   6   3   9   36.46    1.76
   2   4  13   61.09    2.20
   3   5  13    0.10    0.78
   6   6  10   12.26    0.98
   7   6   8    5.67    0.81
   2   1  10    0.77    0.68
  -1   5  13    6.70    0.95
   3   6  13    2.80    0.71
   5   7  11    0.53    0.48
   4   1   9   11.81    1.07
   1   2  12    1.18    0.89
   6   2   8    0.76    0.80
   1   3  13   -0.97    0.82
   5   3  11    9.17    1.23
  -1   4  13    1.55    0.91
   5   5  12   26.46    1.42
  -1   6  13    2.42    0.73
   1   7  13    0.65    0.52
   2   7  13    1.13    0.54
   3   1  10   29.68    1.42
   0   2  12    0.60    0.92
   2   2  12    0.38    0.74
   5   2  10    6.33    1.07
   0   3  13    1.22    1.00
   2   3  13   74.14    2.44
   5   4  12   28.07    1.59
   4   5  13    9.00    1.00
   5   6  12    5.47    0.75
   0   7  13    2.72    0.56
   5   1   8   34.08    1.48
   3   2  12   41.58    1.90
  -2   3  12   78.38    2.27
   3   3  13   18.56    1.51
   6   3  10    2.33    0.82
   4   4  13    9.74    1.14
   7   4   9   38.50    1.67
   1   5  14    2.27    0.81
   2   5  14   -0.19    0.72
   6   5  11    3.67    0.73
   4   6  13   70.10    1.81
   1   1  11   58.33    1.91
  -2   2  11   26.43    1.34
   6   2   9   44.37    1.81
   7   3   8   -0.45    0.79
   1   4  14   37.25    1.81
   6   4  11    1.07    0.74
   1   6  14    2.99    0.67
   6   6  11    0.34    0.57
   7   6   9    0.60    0.54
   3   7  13    1.22    0.42
   4   1  10  456.77    5.28
  -1   2  12    0.14    0.78
  -1   3  13   -1.28    0.83
   5   3  12   48.26    2.03
   3   5  14    2.80    0.77
   2   6  14    8.98    0.76
   5   1   9   -0.53    0.76
   1   2  13   88.79    2.66
   2   2  13    0.18    0.93
   4   2  12   -0.06    0.91
   5   2  11   21.56    1.50
   3   4  14    2.17    0.85
   0   6  14   13.14    0.91
   3   6  14   19.69    1.03
   6   1   7   19.94    1.18
   1   3  14    0.57    0.96
   7   3   9    6.46    0.97
   7   4  10   22.04    1.37
  -1   5  14    2.35    0.68
   5   5  13   62.06    1.84
   7   5  10    9.17    0.93
  -1   1  11   52.93    1.78
   1   1  12   34.78    1.66
   2   1  12   10.62    1.22
   4   1  11  152.91    3.29
   3   2  13    9.64    1.28
   6   2  10   69.05    2.26
  -1   4  14   33.97    1.58
   5   4  13    1.47    0.65
   6   4  12   10.18    1.11
   4   5  14    0.47    0.62
   6   5  12    1.24    0.65
  -2   2  12    0.54    0.78
   4   4  14   13.53    1.03
   5   6  13    2.62    0.54
   6   1   8   29.11    1.34
  -1   2  13   87.34    2.48
   4   2  13  255.96    4.38
   5   2  12    7.25    1.16
   5   3  13   29.32    1.60
   1   4  15    9.40    1.04
   2   4  15   14.00    1.14
   1   5  15    6.43    0.82
   2   5  15    1.01    0.59
   4   6  14    1.76    0.54
   6   6  12    0.06    0.49
   3   0  10   42.34    1.69
   4   0   9  534.61    5.36
   1   2  14   13.02    1.27
   2   2  14    2.56    0.94
   6   3  12    0.68    0.88
   0   5  15   22.70    1.13
  -1   1  12   34.10    1.57
   4   1  12    3.86    1.08
   5   1  11   11.11    1.22
   6   1   9   -0.48    0.75
   6   2  11   11.38    1.10
   3   4  15    4.26    0.81
   3   5  15   11.98    0.85
   1   6  15    9.50    0.72
   2   6  15   -0.08    0.45
   1   0  11    0.53    0.70
   2   0  11   11.15    1.01
   5   0   8  649.25    5.70
  -2   1  11    4.09    0.83
   1   1  13    1.92    0.76
   3   2  14   20.85    1.42
   7   2   9   15.47    1.22
   1   3  15   -0.38    0.63
   2   3  15   14.45    1.16
   5   4  14    7.80    0.89
   3   0  11  114.98    2.81
   4   0  10  130.97    2.85
   0   1  13    8.71    1.19
   3   1  13  162.89    3.51
   0   3  15   48.89    1.95
   3   3  15   -0.11    0.77
   7   3  11    6.26    0.98
   6   4  13   13.99    0.99
   6   5  13    3.23    0.63
   6   1  10   50.08    1.95
  -2   2  13   -0.43    0.83
   5   3  14    5.65    1.00
  -1   4  15    8.12    0.90
   4   4  15    1.56    0.55
   4   5  15    0.13    0.52
   1   0  12   11.79    1.16
   2   0  12   71.79    2.35
   4   1  13   22.37    1.59
   5   1  12  227.69    4.08
   4   3  15    7.30    0.95
   6   3  13   24.95    1.43
   3   0  12    0.43    0.91
  -2   1  12    7.30    0.97
   1   1  14    0.83    0.87
   2   1  14    3.52    1.05
  -1   3  15   -0.20    0.79
   1   4  16    1.14    0.69
   2   4  16    4.28    0.71
   7   4  12   -0.47    0.66
  -1   0  11   -0.21    0.52
   0   0  12   24.29    1.47
   5   0  10   44.75    1.80
   3   1  14   53.16    2.17
   6   1  11   51.40    2.03
   3   2  15    0.49    0.69
   3   4  16    3.75    0.67
   1   5  16    2.56    0.56
   2   5  16    0.06    0.49
   3  -1   9   78.41    2.10
   5   2  14    3.24    0.94
   7   2  11    1.83    0.92
   1   3  16   12.52    1.10
   2   3  16    1.05    0.75
   7   3  12    1.93    0.77
   0   4  16    0.44    0.61
   5   4  15    1.83    0.55
   6   4  14    4.76    0.74
   3   5  16    0.08    0.41
   1  -1  10    4.96    0.77
   2  -1  10    0.61    0.69
   1   0  13   19.61    1.46
   2   0  13    2.69    0.92
   4   0  12   73.90    2.40
   5   0  11   31.86    1.69
   6   0   8   23.72    1.23
   5   1  13    8.05    1.17
   7   1   9  104.16    2.51
   4   2  15   56.02    2.03
   3   3  16    0.30    0.66
   3  -1  10   29.81    1.50
   3   0  13    1.33    1.02
   6   0   9   18.68    1.31
   6   1  12   10.56    1.26
   6   3  14   -0.07    0.67
   4   4  16    0.88    0.56
   4  -1   9   11.77    0.99
  -2   1  13    1.45    0.89
  -1   1  14    0.23    0.96
   1   1  15   21.06    1.49
   7   1  10    0.47    0.83
   1   2  16    0.77    0.83
   2   2  16    2.69    0.93
   4   3  16    1.60    0.66
   1  -1  11   59.35    2.02
   2  -1  11    3.57    0.79
   3  -1  11   44.76    1.92
   4  -1  10  479.37    5.53
  -2   0  11    9.90    1.03
   4   0  13  256.76    4.47
   5   0  12  121.52    3.10
   6   0  10    8.13    1.11
   7   2  12    1.74    0.78
   7   4  13    4.11    0.63
   5  -1   8   31.61    1.46
   1   0  14    0.95    0.90
   2   0  14    7.90    1.22
   5   1  14    5.41    1.06
   0   2  16    0.16    0.82
   5   2  15    0.75    0.74
   6   2  14   14.96    1.17
   7   3  13    0.53    0.71
   0  -1  11    2.23    0.69
  -1   0  13   18.53    1.36
   4   1  15    1.72    0.96
   4   2  16    1.06    0.71
  -1   3  16   10.24    0.97
   2   3  17    0.03    0.60
   1   4  17    0.71    0.51
   2   4  17    1.34    0.54
   1  -1  12   37.54    1.72
   3  -1  12   52.19    2.12
   5  -1   9    0.66    0.63
   0   0  14   26.00    1.67
   6   0  11    5.10    0.95
   1   3  17   31.92    1.38
   5  -1  10    6.13    1.13
   4   0  14    4.90    1.18
   5   0  13   17.74    1.33
   1   1  16    1.74    0.93
   2   1  16    2.78    0.96
   7   2  13   40.26    1.59
   3   3  17    3.75    0.60
   5   3  16    1.38    0.59
   6   3  15    0.51    0.57
  -1  -1  11   61.55    1.97
   2  -1  13    1.41    1.05
   4  -1  12    5.67    1.11
   6   0  12   24.09    1.60
   3   1  16    0.42    0.86
   7   1  12    5.67    0.98
  -1   2  16    0.20    0.81
   2   2  17    2.65    0.76
   1  -1  13    3.36    1.08
   3  -1  13  186.87    3.93
   5  -1  11   14.98    1.39
   5   1  15    7.71    0.94
   1   2  17    5.48    0.93
   3   2  17    0.15    0.66
   5   2  16    1.46    0.71
   6   2  15    1.25    0.72
   0   3  17   23.42    1.15
   4   3  17    0.01    0.50
   2  -2   9   45.60    1.67
   6  -1   8   29.58    1.51
   5   0  14   49.47    2.10
   4   1  16    1.11    0.80
   7   3  14    1.37    0.57
   3  -2   9    1.87    0.63
  -1  -1  12   40.23    1.80
   0  -1  13    9.92    1.26
   4  -1  13   23.44    1.63
   6  -1   9   -0.10    0.87
  -2   0  13    1.27    0.90
   7   0  10  133.79    2.95
   1  -2  10    4.99    0.79
   4  -2   8    0.38    0.79
   1  -1  14    0.71    1.05
   2  -1  14    2.95    1.15
   5  -1  12  218.36    4.13
   6  -1  10   49.18    2.04
   6   0  13   54.72    2.06
   7   1  13    0.61    0.77
   4   2  17    7.70    0.84
   7   2  14    1.58    0.69
   1  -2  11   31.80    1.73
   2  -2  11   29.80    1.64
   4  -2   9   24.90    1.54
   1   0  16    0.10    0.95
   2   0  16    3.53    1.02
  -1   1  16    0.97    0.94
   2   1  17    1.68    0.67
   3   1  17    8.13    0.99
   0  -2  10   47.15    1.77
   4  -2  10    0.05    0.92
  -1  -1  13    2.82    1.03
   5  -1  13    6.83    1.29
   6  -1  11   57.35    2.26
  -1   0  15    9.02    1.22
   5   0  15   13.23    1.27
   5   1  16    3.22    0.78
   6   1  15   15.52    1.15
   2  -2  12   -0.04    1.00
   4  -2  11  335.15    5.25
  -2   0  14    7.90    1.17
   6   0  14    0.23    0.87
   7   0  12    1.78    0.91
   1  -2  12    0.08    0.77
   1  -1  15   19.69    1.62
   4   0  16    4.28    0.83
   0   1  17    0.70    0.81
   2   2  18    2.64    0.67
   5   2  17    5.69    0.67
   2  -2  13    0.56    1.02
   4  -2  12    0.67    1.02
   5  -2  10    7.18    1.29
   5  -2   7    2.04    0.69
  -2  -1  12    7.93    1.11
   7   1  14    1.62    0.77
   1   2  18    0.34    0.59
   3   2  18    0.17    0.53
   0  -2  12   -0.16    0.77
   1  -2  13   92.28    2.95
   3  -2  13    7.81    1.41
  -1  -1  14   -0.20    1.01
   0  -1  15  134.32    3.42
   4  -1  15   -0.09    1.01
   5  -1  14    5.53    1.00
  -1  -2  11   31.35    1.69
   5  -2  11   22.62    1.70
   6  -1  13   16.12    1.51
   1   0  17    0.40    0.85
   3   0  17    2.43    0.89
   2   1  18   15.37    1.08
   2  -2  14    3.39    1.17
   4  -2  13  276.45    5.05
  -2  -1  13    1.67    1.05
   2  -1  16    2.53    1.07
   3  -1  16    1.45    1.03
   7  -1  10   -0.58    0.93
  -1   0  16    0.13    0.96
   6   0  15    6.90    1.01
  -1   1  17   20.34    1.30
   1   1  18    0.50    0.74
   3   1  18   -0.21    0.61
   5   1  17   13.21    0.95
   6   1  16    3.59    0.74
  -1  -2  12   -0.16    0.98
   1  -2  14   15.13    1.63
   3  -2  14   25.37    1.92
   5  -2  12    6.87    1.15
   1  -1  16    1.87    0.87
   4   0  17   13.89    1.16
   1  -3   9  135.49    3.22
   2  -3  10    4.14    1.18
   2  -3   9    0.69    0.74
   3  -3   9   65.41    2.42
   3  -3   8    5.96    0.97
   6  -2   9   44.76    2.04
   6  -2   8    0.76    0.94
   4  -1  16    1.18    0.97
   1  -3  10  156.75    3.65
   2  -3  11  101.61    3.20
   3  -3  10   10.34    1.25
  -2  -2  10   26.83    1.52
   0  -2  14  186.51    4.19
   6  -1  14    2.49    0.87
   7  -1  12    5.89    1.12
   7   0  14    0.93    0.85
   4   1  18   35.03    1.29
   3  -3  11    8.53    1.27
   4  -3   9    8.97    1.33
   4  -3   8   48.42    2.09
   3  -2  15    0.14    1.16
   6  -2  11   11.71    1.28
  -2  -1  14    2.15    1.09
   2   0  18    1.24    0.77
   2  -3  12   87.88    3.16
   3  -3  12   44.85    2.47
   4  -3   7    1.37    0.95
  -2  -2  11   26.60    1.66
   2  -1  17    0.23    0.90
   1   0  18    2.31    0.89
   5   0  17   23.68    1.28
   6   0  16    0.76    0.78
   0  -3  11   14.97    1.52
   1  -3  12    5.99    1.20
   4  -3  11    9.70    1.36
   4  -2  15   62.71    2.53
   5  -2  14    2.68    1.19
   1  -1  17   23.17    1.56
   5  -1  16    1.49    0.86
   7  -1  13    1.57    0.97
  -1   0  17   -0.68    0.87
   3  -3  13   18.24    1.82
   4  -3  12   32.11    2.17
  -2  -2  12    1.75    1.16
  -1  -2  14   13.50    1.64
  -1  -1  16   -0.11    1.00
   4  -1  17    0.32    0.83
   6  -1  15   15.45    1.31
   1  -3  13   -0.12    1.01
   5  -3  10  134.02    3.76
   5  -3   8   -0.41    0.82
   2  -2  16    4.79    1.06
   3  -2  16    2.69    1.13
   0  -1  17    1.94    1.00
   0   0  18    0.34    0.90
   4   0  18    3.44    0.72
   7   0  15   -0.11    0.71
  -1  -3  10  156.87    3.71
   5  -3  11   11.41    1.41
   5  -3   7   12.80    1.27
  -2  -2  13    0.63    1.18
   1  -2  16    0.04    0.84
   5  -2  15    2.00    1.05
  -1  -3  11    8.34    1.47
   0  -3  13    1.33    1.35
   1  -3  14    3.03    1.36
   4  -2  16   -0.20    0.96
   7  -1  14    1.02    0.93
  -1  -3  12    7.20    1.52
   5  -3   6   -0.45    0.71
   0  -2  16    0.98    1.19
   6  -2  14   13.32    1.45
   7  -2  11    1.64    1.06
   3  -1  18   -0.57    0.78
   5  -1  17   14.30    1.14
   4  -3  14   15.80    1.58
   6  -3   9   38.25    2.26
   2  -2  17    1.85    1.03
   7  -2  12    2.30    1.20
   6  -1  16    3.94    0.93
   2  -4  10   15.32    1.87
   2  -4   8    0.23    1.07
  -1  -3  13   -0.27    1.39
   1  -3  15    0.67    1.32
   2  -3  15   15.25    1.58
   6  -3  10    1.94    1.35
   6  -3   8    0.12    1.27
  -2  -2  14    3.88    1.32
   1  -2  17    5.13    1.16
   3  -2  17    0.49    0.95
   1  -4  11  106.58    3.80
   1  -4  10   88.71    3.30
   1  -4   8   21.99    1.81
   3  -4  11   40.62    2.62
   3  -4   8   62.42    2.67
  -2  -3   9    0.47    1.09
   6  -3   7   27.04    1.92
   4  -1  18   32.84    1.45
   1  -4   7    3.03    1.14
   2  -4  12  120.55    4.14
   3  -4  12   98.30    3.83
   3  -4   7   20.13    1.61
   4  -4  10   55.68    2.86
   4  -4   9  151.23    4.33
   4  -4   8   -0.01    1.37
  -2  -3  11  105.48    3.39
  -2  -3  10    3.01    1.05
   4  -3  15    7.64    1.42
   5  -3  14    7.32    1.40
   6  -3  12    1.20    1.34
  -1  -2  16   -0.42    1.12
   7  -2  13   43.40    2.02
   0  -4  10   83.69    3.32
   0  -4   8  812.09    8.89
   4  -4  11  190.07    5.03
   0  -3  15   50.13    2.50
   2  -3  16    1.58    1.26
   1  -4  13   -0.23    1.54
   2  -4  13   61.37    2.96
   4  -4   7  121.18    3.64
  -2  -3  12   86.63    3.30
   3  -3  16   -0.39    1.10
   5  -4   9    1.35    1.63
   2  -4  14   57.20    3.03
   3  -4  14    0.19    1.49
   4  -4  13   11.70    1.88
   5  -4   8    4.53    1.67
  -2  -3  13   74.28    3.17
   3  -2  18   -0.32    0.78
   5  -2  17    5.63    0.99
  -1  -4  11  112.93    4.07
  -1  -4   8   19.02    1.94
   1  -4  14   36.85    2.68
   5  -4   7   17.79    1.94
  -1  -3  15   -0.36    1.37
   6  -3  14   -0.10    1.24
   7  -3  10   46.78    2.41
   6  -2  16    0.34    0.87
  -1  -4  12   20.29    2.32
   4  -4   5   72.51    2.93
   2  -3  17   -0.06    0.98
   7  -3  11    6.73    1.52
  -1  -2  17    3.97    1.26
   0  -4  14    1.51    1.63
   2  -4  15   14.97    1.90
   5  -4  13    1.86    1.59
   5  -4   6    3.07    1.53
   3  -3  17    3.89    1.00
   7  -3  12    2.34    1.39
  -1  -4  13    0.80    1.75
   1  -4  15    8.83    1.78
   5  -3  16    1.27    0.99
   1  -5  10   51.83    3.25
   1  -5   9  164.48    5.20
   2  -5  11  173.93    5.52
   2  -5  10   53.56    3.23
   4  -4  15    0.26    1.27
   6  -4  11    0.28    1.56
   6  -4   8   18.90    2.23
  -1  -3  16   13.34    1.74
   6  -3  15   -0.15    1.03
   1  -5   8   21.10    2.47
   2  -5   7    0.78    1.68
   3  -5   8    1.81    1.40
  -2  -4  10   17.02    2.18
  -2  -4   9    8.20    1.82
   5  -4  14    8.04    1.54
   5  -4   5   22.42    2.11
   6  -4  12    7.70    1.70
   0  -3  17   28.34    2.00
   7  -3  13    1.15    1.17
   3  -5   7   30.13    2.66
   4  -5   9   14.23    2.40
   4  -5   8    0.47    1.84
  -2  -4   8   -0.24    1.46
  -1  -4  14   32.62    2.66
   2  -4  16    4.48    1.41
   3  -4  16    4.81    1.54
   6  -4   7    1.77    1.68
   0  -5  11    6.96    2.01
   0  -5   9    2.45    1.57
   2  -5  13   17.09    2.40
   2  -5   6   14.35    2.11
   3  -5  13   -0.83    1.72
   0  -5   7   12.90    2.17
   1  -5  13    8.30    1.82
   1  -5   6    0.83    1.78
   3  -5   6    4.23    1.50
   5  -4  15    2.75    1.34
   2  -5  14    0.70    1.71
   4  -5  13    7.23    1.90
   5  -5   9  106.71    4.47
  -1  -4  15    7.17    1.79
   0  -4  16    1.99    1.59
   4  -4  16    0.26    1.21
  -1  -5  11    1.04    2.19
  -1  -5  10   52.48    3.57
  -1  -5   9  152.91    5.38
   1  -5  14    2.78    1.87
   3  -5  14    4.65    1.46
   3  -5   5    2.00    1.90
   4  -5   6    1.52    1.53
  -1  -5   8   15.76    2.15
   1  -5   5    2.89    1.47
   5  -5  12   26.02    2.52
   5  -5   7   19.80    2.64
   2  -4  17    1.76    1.14
   6  -4  14    4.99    1.35
  -1  -5   7    2.41    1.94
   4  -5  14   -0.05    1.46
   4  -5   5   18.80    2.52
  -3  -4  10   82.90    4.07
   1  -4  17    0.01    1.26
  -1  -5  13    8.48    2.47
   1  -5  15    6.51    1.88
  -3  -4   8   70.98    3.56
   7  -4  12    0.26    1.48
   2  -6  10   22.55    3.34
   2  -6   9   37.21    3.66
  -1  -5   6    1.10    1.99
   1  -5   4    7.87    1.91
   6  -5  10    3.36    1.94
   6  -5   9    1.79    2.01
  -1  -4  16    0.71    1.64
   1  -6  10    7.38    2.00
   1  -6   8    8.13    2.82
   2  -6   8    6.31    2.23
   3  -6   9    6.05    2.15
   3  -6   8    1.93    2.29
  -2  -5  10   59.85    4.03
  -2  -5   9   12.04    2.76
   6  -5  11    3.71    1.84
  -3  -4   7   20.43    2.40
   1  -6  12   -0.87    2.20
   2  -6   7   36.56    3.54
   4  -6  10   11.98    2.74
  -2  -5   8    9.43    2.57
   0  -5  15   22.11    2.17
   2  -5  16    0.80    1.39
   4  -5   4   18.75    2.58
   5  -5  14   15.15    1.92
   6  -5  12    0.55    1.61
   0  -6  10    5.42    1.91
   4  -6  11   65.26    3.95
  -2  -5   7    2.01    2.26
  -1  -5   5    1.60    1.65
   3  -5  16   -0.27    1.30
   6  -5   7   10.44    2.44
   1  -6  13    3.10    2.24
   2  -6   6    0.36    1.96
   3  -6   6   55.41    4.21
  -2  -5  13   15.52    2.86
  -2  -5   6   13.49    2.67
   6  -5  13    3.19    1.63
   6  -5   6    0.52    1.97
  -1  -6   9    4.95    2.95
   0  -6   6   16.27    3.22
   4  -6  13   65.58    3.61
   4  -6   6    4.23    2.96
   5  -6  10    2.34    2.54
   5  -6   9    2.03    2.72
   4  -5   3   32.55    3.21
   5  -5   4   66.15    4.01
   1  -6  14    3.01    1.84
   1  -6   5   11.51    2.60
   3  -6  14   19.73    2.46
   3  -6   5    0.43    2.00
   5  -6  11   24.78    2.83
  -1  -6  12    0.24    2.67
  -1  -6   7   36.35    4.01
  -3  -5  10    0.99    2.72
  -2  -5  14    0.49    2.05
  -2  -5   5   14.78    2.79
   0  -6  14   13.29    2.57
   1  -6   4    1.80    2.70
   2  -6   4   45.11    4.18
   4  -6   5   81.25    5.19
  -3  -5   8    1.08    2.84
  -1  -6   6    0.16    2.17
   3  -6   4    3.94    2.53
   5  -7  -9    0.80    1.15
   6  -7  -9   -0.34    0.99
   1  -6  -8    6.74    1.79
   2  -6  -9   33.66    2.67
   8  -6  -9    2.72    1.00
   0  -4  -8  836.12    9.94
   4  -4 -11  196.98    5.63
   8  -4 -10   -0.76    1.01
   9  -4  -9    4.31    1.15
   2  -3 -10    4.99    1.81
   4  -3 -11   12.00    2.05
   5  -3 -11    8.65    2.02
   8  -3 -10    0.65    1.27
   9  -3  -9   27.71    1.90
   5  -8  -7    1.08    0.97
   4  -6 -10   10.92    1.67
   5  -6 -10    2.21    1.49
   1  -4  -9   48.57    2.88
   5  -4 -11  139.61    4.80
   3  -2 -10    3.83    1.48
   7  -2 -10   18.63    2.11
   7  -1  -9   98.17    3.44
   0  -5  -7   11.30    1.73
   3  -5 -10    3.37    1.78
   3  -7  -8    1.75    1.41
   7  -7  -8   15.61    1.44
   4  -2 -10    1.25    1.51
   6  -2 -10   71.88    3.35
   9  -2  -8    2.21    1.16
   2  -7  -7   -1.01    1.23
   8  -7  -7    1.46    0.77
   3  -6  -9    7.11    1.70
   1  -5  -8   18.03    2.00
   2  -5  -9   14.30    2.08
   4  -5 -10   60.62    3.25
   6  -5 -10    4.58    1.58
   8  -5  -9    1.99    1.06
   3  -4 -10   88.02    3.79
  10  -4  -7    3.23    1.03
   3  -3 -10   11.56    1.71
   4  -1  -9   11.08    1.65
   6  -1  -9    0.76    1.33
   4  -7  -8   -0.62    1.32
   6  -7  -8   -0.36    1.01
   1  -6  -7   40.31    2.47
   9  -5  -8    3.72    1.03
   6  -3 -10    2.54    1.62
   5  -1  -9    0.40    1.23
   4  -8  -6    0.55    1.05
   6  -8  -6    9.50    1.17
   2  -6  -8    5.69    1.41
   6  -6  -9    2.09    1.45
   8  -6  -8   48.54    2.13
   9  -6  -7    0.41    0.74
   1  -4  -8   22.08    2.05
   2  -4  -9    5.54    1.66
   4  -4 -10   53.15    3.12
   5  -4 -10   64.07    3.29
   2  -3  -9   -0.16    0.85
   5  -3 -10  123.86    4.22
   8  -3  -9   13.66    1.73
   5  -8  -6   25.90    1.67
   5  -6  -9    2.09    1.43
   9  -4  -8    2.22    1.06
   3  -2  -9    1.19    0.97
   7  -8  -5   -0.83    0.74
   7  -7  -7    0.31    0.98
   3  -5  -9   19.00    1.89
   7  -5  -9   25.01    1.98
  10  -5  -6    1.54    0.77
   3  -6  -8    1.38    1.56
   3  -4  -9   18.47    2.06
   3  -3  -9   62.43    2.80
   4  -2  -9   23.72    1.94
   6  -2  -9   38.31    2.53
   8  -2  -8   34.52    2.18
   4  -7  -7    0.40    1.32
   8  -7  -6    8.40    0.94
   1  -6  -6    1.88    1.27
   1  -5  -7    0.76    1.23
   2  -5  -8    7.71    1.46
   4  -5  -9   15.73    1.78
   5  -5  -9  114.44    3.93
   8  -5  -8    1.52    1.17
   9  -5  -7    4.88    0.98
  10  -4  -6    2.06    0.89
   6  -1  -8   34.59    2.18
   4  -8  -5    0.16    0.98
   6  -8  -5    8.03    1.13
   5  -7  -7   23.99    1.90
   2  -6  -7   40.63    2.41
   4  -6  -8    0.24    1.43
   9  -6  -6   22.77    1.42
   2  -3  -8   36.56    2.16
   4  -3  -9    8.10    1.61
   6  -3  -9   30.85    2.30
   5  -8  -5    2.82    0.99
   6  -6  -8   46.59    2.38
   2  -4  -8    0.14    0.85
   5  -4  -9   -0.69    1.24
   6  -4  -9    5.05    1.12
   9  -4  -7    7.16    1.24
   5  -3  -9  107.89    3.75
   7  -8  -4    3.99    0.88
   3  -7  -6    1.99    1.35
   7  -7  -6    8.50    1.20
   3  -5  -8   -0.36    1.16
   7  -5  -8    5.03    1.38
  10  -5  -5    6.31    0.96
   7  -1  -7   13.40    1.51
   4  -8  -4   16.48    1.50
   6  -8  -4    1.93    0.95
   3  -6  -7   -0.40    1.03
   7  -6  -7    3.87    1.25
   1  -5  -6    0.34    1.14
   2  -5  -7    2.05    1.17
   4  -5  -8    1.28    1.40
   6  -5  -8    4.30    1.51
   8  -5  -7   15.78    1.52
   3  -4  -8   75.66    2.95
   3  -3  -8    4.30    1.18
   7  -3  -8   -0.50    1.17
   6  -2  -8    0.82    1.28
   8  -2  -7    5.77    1.43
   5  -8  -4    0.61    0.94
   5  -7  -6    1.17    1.17
   6  -7  -6    4.83    1.02
   2  -6  -6    1.76    1.19
   8  -6  -6    5.57    1.11
   9  -6  -5    0.77    0.82
   5  -5  -8   21.02    2.01
  10  -4  -5    2.50    0.93
  10  -3  -5    3.90    1.08
   5  -2  -8    2.98    1.05
   6  -1  -7   19.79    1.59
   9  -7  -3   14.93    1.06
   4  -6  -7    3.92    1.16
   5  -6  -7    3.76    1.38
   2  -4  -7   -0.36    1.01
   4  -4  -8    0.46    1.13
   6  -4  -8   21.06    1.95
   4  -3  -8   47.86    2.36
   6  -3  -8    1.77    1.16
   8  -3  -7    2.96    1.26
   3  -7  -5   29.27    2.03
   7  -7  -5   10.08    1.27
   5  -4  -8    5.70    1.48
   9  -4  -6    6.45    1.17
   5  -3  -8    0.58    1.22
   9  -3  -6   20.38    1.64
   2  -7  -4   71.28    2.61
   8  -7  -4   11.08    1.12
   7  -2  -7   20.73    1.77
   6  -8  -3    0.50    0.83
   4  -7  -5   35.44    2.13
   6  -7  -5   48.29    2.25
   3  -6  -6   56.95    2.61
  11  -4  -2   22.99    1.26
   7  -1  -6   12.33    1.31
   7  -8  -2    1.21    0.78
   9  -7  -2   21.59    1.18
   8  -6  -5   21.62    1.59
   9  -6  -4    2.97    0.88
   2  -5  -6   13.72    1.44
   4  -5  -7    0.37    0.96
   5  -5  -7   19.83    1.87
   6  -5  -7   12.11    1.44
   8  -5  -6    1.58    0.84
   9  -5  -5   -0.19    0.86
   3  -4  -7   24.05    1.71
   7  -4  -7    4.11    1.15
  10  -4  -4    5.39    1.05
  10  -3  -4    6.68    1.14
   9  -2  -5   11.40    1.31
   4  -6  -6    6.41    1.43
  10  -6  -2    3.98    0.62
   5  -2  -7    2.68    1.05
   3  -7  -4    3.15    1.16
   7  -7  -4    8.60    1.22
   5  -6  -6    1.13    1.00
  10  -5  -3   -0.57    0.71
   4  -4  -7  122.12    3.43
   6  -4  -7    0.33    1.04
   9  -4  -5    2.50    0.99
   4  -3  -7    0.78    0.99
   6  -3  -7   25.54    1.84
   8  -3  -6    5.62    1.29
   6  -1  -6   83.93    2.47
   4  -8  -2    5.45    1.11
   6  -8  -2    4.54    0.97
   3  -5  -6    4.77    1.24
   5  -4  -7   15.35    1.48
  11  -4  -1    0.92    0.74
   5  -8  -2   23.42    1.52
   4  -7  -4   22.78    1.75
   6  -7  -4    0.95    1.06
   9  -7  -1   34.62    1.42
   3  -6  -5    1.01    1.12
   7  -6  -5    1.49    1.15
   9  -6  -3   14.55    1.27
  10  -6  -1    0.07    0.58
   8  -6  -4   -0.17    0.93
   4  -5  -6    1.66    1.12
   6  -5  -6    0.56    1.07
  10  -4  -3   12.94    1.22
  10  -3  -3   20.84    1.48
   6  -8  -1    1.30    0.81
   7  -7  -3    6.13    1.13
   8  -7  -2   -0.11    0.77
   2  -6  -4   40.28    1.91
   4  -6  -5   80.34    2.83
   6  -6  -5    2.61    1.09
   5  -5  -6   14.52    1.52
  10  -5  -2    3.67    0.80
   3  -4  -6  182.40    3.66
   7  -3  -6   11.90    1.38
   6  -2  -6   22.43    1.56
   8  -2  -5    0.84    0.97
   9  -2  -4   10.11    1.30
   4  -8  -1   38.20    1.75
   5  -8  -1    1.28    0.89
   5  -6  -5   11.59    1.34
   6  -4  -6    5.30    1.25
   9  -4  -4   22.52    1.56
   6  -7  -3    6.82    1.20
   9  -6  -2   14.56    1.23
  10  -6   0    9.56    0.87
   7  -5  -5   -0.26    0.97
   4  -4  -6    0.91    1.00
   5  -4  -6    3.69    1.16
   8  -3  -5   73.94    2.56
   4  -7  -3   49.50    2.23
   3  -5  -5    2.48    1.04
   9  -5  -3   28.24    1.64
  10  -4  -2    0.31    0.83
   4  -3  -6    2.31    0.65
   5  -3  -6    0.31    0.85
   4  -8   0    0.06    0.94
   6  -8   0   19.60    1.30
   7  -8   1   10.77    0.99
   7  -7  -2   51.85    2.11
   8  -7  -1    9.58    1.08
   3  -6  -4    3.39    0.91
  10  -6   1   -0.12    0.55
   6  -5  -5    6.03    1.30
  11  -4   1    0.59    0.65
  10  -3  -2    4.15    0.97
   7  -2  -5    5.87    1.09
   4  -6  -4   59.69    2.39
   6  -6  -4    0.00    0.82
   4  -5  -5   19.74    1.53
   5  -5  -5   13.06    1.48
   7  -4  -5   11.56    1.15
   7  -8   2    1.40    0.67
   3  -7  -2    8.87    1.23
   5  -6  -4   -0.07    0.84
   9  -6  -1    0.87    0.80
   8  -4  -4   -0.11    0.98
  11  -3   1    0.91    0.70
   9  -2  -3   42.74    1.83
   6  -7  -2    0.25    0.74
   8  -7   0    8.05    1.01
   8  -6  -2    0.35    0.95
  10  -6   2    4.68    0.70
   7  -5  -4    5.73    1.14
   6  -4  -5   28.83    1.78
  11  -4   2   24.87    1.18
   8  -3  -4    1.96    1.04
   9  -3  -3   29.55    1.71
   6  -2  -5    5.44    1.00
   4  -8   1   39.87    1.71
   5  -8   1    1.94    0.81
   7  -8   3    3.03    0.69
   5  -7  -2   74.37    2.57
   7  -7  -1    0.55    0.90
  10  -5   0    5.81    0.87
   5  -4  -5   19.92    1.49
  10  -4  -1    2.78    0.74
   6  -3  -5   56.96    2.12
   6  -8   2    4.73    0.84
   7  -8   4    3.02    0.62
   3  -6  -3    1.12    0.91
   6  -6  -3    1.47    1.09
  10  -6   3    3.27    0.62
   3  -5  -4   49.95    1.92
   6  -5  -4   -0.76    0.99
   5  -3  -5    2.40    0.85
  10  -3  -1    8.54    1.11
   7  -4  -4    5.80    1.16
   7  -2  -4    1.21    0.84
   4  -8   2    5.14    0.94
   5  -8   2   23.36    1.35
   2  -6  -2   11.79    1.12
   4  -6  -3   15.44    1.33
   8  -6  -1   -0.22    0.92
   4  -5  -4   18.34    1.30
   5  -5  -4   60.25    2.26
  10  -5   1    3.24    0.75
   8  -4  -3   48.22    2.07
  10  -4   0   15.77    1.26
   9  -2  -2   14.80    1.32
   6  -8   3    1.00    0.69
   4  -7  -1    0.59    0.99
   5  -7  -1   40.28    2.00
   9  -6   1    1.30    0.78
   7  -5  -3   43.40    2.06
  11  -3   3    0.16    0.64
   8  -2  -3    0.87    0.85
   5  -8   3   27.69    1.45
   6  -8   4    2.98    0.71
   8  -7   2   -0.05    0.68
   6  -4  -4   77.48    2.43
   8  -3  -3   56.47    2.05
  10  -3   0    0.76    0.89
   6  -8   5    6.12    0.82
   3  -6  -2    4.79    0.98
   6  -6  -2   28.59    1.80
  10  -5   2    4.01    0.76
   5  -4  -4   47.10    1.89
   6  -3  -4   29.20    1.46
   6  -2  -4    0.88    0.59
   7  -1  -3    0.24    0.67
   5  -8   4    0.84    0.81
   6  -8   6    9.04    0.75
   7  -7   1   -0.43    0.61
   8  -7   3   -0.41    0.67
   5  -6  -2   12.47    1.36
   9  -6   2   15.21    1.13
   3  -5  -3  167.39    3.14
   7  -4  -3    1.21    0.95
  10  -4   1    2.59    0.90
   4  -7   0   86.83    2.59
   4  -6  -2   16.15    1.29
   4  -5  -3   34.00    1.64
   5  -5  -3    2.64    1.00
   8  -4  -2   -1.08    0.88
   9  -2  -1   24.11    1.47
   5  -8   5    2.38    0.69
   8  -7   4   11.95    0.97
   2  -6  -1   56.43    1.85
   7  -5  -2    0.70    0.82
   7  -3  -3   20.87    1.36
   9  -3  -1   86.69    2.46
  10  -3   1   10.70    1.12
   8  -7   5   -0.23    0.48
   6  -6  -1    1.07    0.90
   8  -6   1    0.72    0.90
   9  -5   1   19.30    1.37
  10  -5   4    0.66    0.56
   6  -4  -3   15.08    1.28
  10  -4   2    0.85    0.81
   8  -3  -2   10.88    1.23
   3  -7   1   27.41    1.53
   8  -7   6    9.27    0.78
   4  -7   1   -0.49    0.88
   7  -7   3    5.91    0.95
   5  -6  -1    1.13    0.91
   9  -6   4    3.28    0.62
   6  -5  -2   14.02    1.23
  10  -5   5    5.97    0.73
   5  -4  -3    9.60    1.08
   7  -4  -2   10.03    1.20
   6  -3  -3  162.46    3.03
  10  -3   2    3.90    0.90
   6  -7   2    0.16    0.90
   4  -6  -1    1.37    0.75
   9  -6   5    0.25    0.65
   3  -5  -2    1.76    0.77
   7  -5  -1    0.33    0.86
   8  -5   0   35.61    1.69
  10  -5   6    0.87    0.44
  10  -4   3   13.83    1.15
  10  -2   2    4.23    0.91
   2  -6   0   10.08    0.97
   6  -6   0   64.57    2.31
   9  -6   7    0.20    0.51
   9  -6   6   18.91    1.05
   4  -5  -2   13.04    1.11
   3  -7   2    8.33    1.04
   5  -7   2   75.00    2.40
  10  -4   4    4.91    0.87
   7  -3  -2   26.63    1.33
   8  -3  -1    7.16    1.10
   7  -2  -2   11.04    0.98
   8  -2  -1    8.88    1.02
   7  -7   5   10.25    0.98
   8  -6   3   15.17    1.26
   6  -5  -1  177.87    3.59
   8  -5   1    8.59    1.22
   9  -5   3   29.95    1.54
  10  -3   3   21.26    1.34
   7  -7   8   17.40    0.95
   7  -7   7    1.01    0.62
   7  -7   6    9.32    0.89
   4  -6   0    1.99    0.93
   7  -4  -1   16.73    1.34
   8  -4   0  850.33    7.58
  10  -4   5    1.72    0.72
   9  -3   1  103.03    2.68
   6  -7   4    2.53    0.84
   6  -6   1    1.97    0.91
   8  -6   4    0.31    0.77
   5  -5  -1   23.10    1.44
   5  -4  -2  196.56    3.35
  10  -4   6    2.18    0.69
   6  -3  -2   48.78    1.67
  10  -3   4    5.77    0.93
   9  -2   1   24.06    1.44
   3  -7   3   58.18    1.94
   4  -7   3   51.13    1.97
   9  -5   4    9.42    0.94
  10  -4   7    2.91    0.69
  10  -2   4   38.54    1.61
   2  -6   1   54.09    1.73
   4  -5  -1    0.13    0.57
   9  -5   5    0.42    0.72
   7  -3  -1   22.04    1.28
   8  -3   0   25.49    1.38
   6  -7   6    3.72    0.88
   5  -6   1    0.53    0.69
   8  -6   6    5.25    0.84
   6  -5   0    2.22    0.93
   7  -5   1    0.45    0.82
   6  -4  -1    3.88    0.89
   8  -4   1   20.40    1.48
  10  -3   5    4.90    0.74
   7  -2  -1   11.20    0.95
   3  -7   4    3.40    0.88
   4  -7   4   25.97    1.46
   6  -7   9   -0.02    0.55
   6  -7   8   -0.07    0.64
   6  -7   7   57.14    1.79
   3  -6   1    3.57    0.68
   4  -6   1    1.13    0.87
   8  -6   9    2.24    0.57
   8  -6   8   47.10    1.52
   8  -6   7    7.55    0.86
   9  -5   6   13.22    1.05
  10  -3   6    1.96    0.73
   9  -2   2   15.38    1.26
  10  -2   5    0.06    0.76
   9  -5   9    6.50    0.69
   9  -5   8    4.49    0.71
   9  -5   7    5.32    0.77
  10  -3   9   -0.09    0.53
  10  -3   7    0.84    0.67
   5  -7   6    0.55    0.77
   5  -6   2   11.98    1.24
   5  -4  -1    0.83    0.48
   6  -3  -1   45.75    1.58
   8  -3   1    8.17    1.07
  10  -3   8    4.50    0.71
   3  -7   5   32.08    1.48
   5  -7  10   10.71    0.78
   6  -6   3    1.22    0.87
   7  -6   5    2.72    0.90
   4  -5   0    7.76    0.94
   6  -5   1  172.65    3.45
   7  -5   2   -0.89    0.88
   8  -4   2   -0.56    0.65
   9  -3   3   29.24    1.49
  10  -2   9    1.25    0.64
   8  -1   1   44.62    1.58
   5  -7   9    1.57    0.63
   5  -7   8   -0.37    0.60
   3  -6   2    3.10    0.83
   4  -6   2   17.97    1.32
   7  -6  11    1.27    0.48
   6  -4   0  118.42    2.69
   7  -4   1   17.94    1.33
   9  -4   5    1.86    0.84
   8  -2   1    8.31    0.87
   9  -2   3   47.12    1.86
  10  -2   8    8.24    0.85
   3  -7   6   -0.32    0.74
   7  -6   6    7.18    1.01
   8  -5   5   76.12    2.36
   9  -4  11    0.81    0.48
   4  -7   7    0.62    0.70
   5  -6   3   18.73    1.38
   6  -6   4   -0.01    0.68
   7  -6  10    9.16    0.76
   7  -6   7    2.74    0.83
   5  -5   1   27.22    1.45
   7  -5   3   44.52    1.90
   8  -4   3   51.03    1.94
   9  -4   6    8.74    1.02
   8  -3   2   10.78    1.11
   9  -3   4    3.69    0.83
   7  -6   9    0.10    0.58
   7  -6   8    6.01    0.87
   6  -5   2   12.29    1.22
   8  -5  11    7.69    0.71
   8  -5   6    0.65    0.84
   9  -4  10    7.52    0.72
   9  -4   7    8.93    0.96
   2  -6   3   42.76    1.54
   3  -6   3    0.34    0.74
   4  -6   3   19.17    1.34
   6  -6  12   -0.16    0.42
   6  -6   5    2.79    0.97
   4  -5   1   -0.22    0.67
   8  -5   7   17.04    1.22
   7  -4   2   11.10    1.16
   9  -4   9    5.44    0.72
   9  -4   8    2.76    0.72
   6  -3   0   -0.61    0.52
   7  -3   1   20.45    1.19
   8  -2   2   46.31    1.73
   9  -2   4    9.49    0.97
   8  -1   2   50.10    1.68
   5  -6   4    0.12    0.84
   7  -5   4    5.02    1.05
   8  -5   8    3.08    0.79
   6  -4   1    1.87    0.67
   8  -4   4   -0.14    0.74
   5  -5   2    2.68    0.82
   8  -3   3   57.10    2.01
   9  -3   6   21.83    1.40
   7  -2   1   11.49    0.93
   9  -2   5   13.70    1.20
   4  -6   4   59.22    2.00
   5  -6   5   10.16    1.14
   6  -6   7    0.73    0.82
   6  -5   3   42.25    1.76
   7  -5   5   -0.79    0.85
   8  -4   5   14.13    1.26
   9  -3  11    3.51    0.65
   9  -1   5    0.31    0.76
   3  -6   4    5.46    0.86
   6  -6  10   12.66    0.95
   6  -6   9    1.47    0.71
   6  -6   8   57.07    1.92
   5  -4   1    1.28    0.68
   7  -4   3    1.65    0.85
   7  -5  12   -0.34    0.52
   7  -5   6    1.84    0.93
   6  -4   2  188.21    3.29
   6  -3   1   48.98    1.59
   7  -3   2   25.49    1.26
   8  -3   4    1.50    0.85
   9  -3   9   31.99    1.43
   9  -3   8    9.75    0.91
   8  -2   3    0.57    0.61
   8  -1   3   60.68    1.84
   9  -1   6    0.60    0.75
   4  -6   5   84.78    2.36
   5  -6  12    3.90    0.66
   5  -6   6    2.10    0.72
   6  -5   4   -0.59    0.49
   8  -4  12   15.18    0.85
   3  -6   5    0.97    0.73
   4  -6  13   56.68    1.40
   5  -6   7    3.83    0.91
   7  -4   4    4.65    0.97
   8  -4  11    9.08    0.82
   9  -2  11   -0.60    0.59
   4  -6   6    5.69    1.00
   5  -6  11   24.14    1.20
   7  -5  10   12.29    1.00
   7  -5   8    4.72    0.81
   8  -4  10    0.21    0.66
   8  -4   9    2.25    0.80
   8  -4   8  171.22    3.24
   8  -3   5   83.32    2.39
   7  -2   2    9.80    0.82
   8  -2   4   71.31    2.12
   9  -2  10    1.01    0.70
   9  -2   9    0.14    0.69
   9  -2   8    3.38    0.87
   5  -6  10    2.05    0.64
   5  -6   9    1.67    0.77
   4  -5   3   37.18    1.54
   5  -4   2  202.13    3.18
   6  -4   3   13.07    1.16
   7  -4  14    0.22    0.42
   9  -1   8    0.15    0.68
   3  -6   6   56.54    1.86
   4  -6  12    6.36    0.76
   4  -6   7    3.33    0.90
   6  -5   6    1.92    0.90
   7  -4   5   12.33    1.21
   6  -3   2   48.06    1.59
   8  -3   6    5.82    1.02
   2  -6   6    1.19    0.56
   4  -6  11   66.02    1.84
   4  -6   8   -0.39    0.76
   3  -5   3  169.82    2.79
   8  -2   5    1.88    0.86
   3  -6  12    4.76    0.69
   3  -6   7   -0.43    0.73
   4  -6  10   14.26    1.16
   6  -5  12    0.14    0.61
   6  -5   7   13.62    1.20
   7  -4  13    4.08    0.63
   7  -4   6    4.76    0.93
   7  -3   4    5.79    0.91
   8  -3  12    5.94    0.76
   8  -3   7    1.99    0.88
   7  -2   3   58.35    1.74
   2  -6   7   39.19    1.53
   4  -5  15    0.51    0.40
   5  -5  14   16.57    0.88
   6  -5  11    5.12    0.84
   6  -5   8    3.87    0.96
   6  -4  15    0.09    0.39
   6  -4   4   81.37    2.22
   8  -3  11    0.93    0.65
   8  -1   5   45.59    1.72
   2  -6   8    6.46    0.87
   3  -6  11    7.36    0.87
   3  -6   9    5.35    0.88
   3  -6   8    1.33    0.60
   6  -5  10    3.57    0.86
   5  -4   3    9.02    0.83
   7  -4  12   -0.09    0.57
   7  -4   7    3.57    0.72
   8  -3  10   -0.96    0.67
   8  -3   9   16.99    1.25
   8  -2  13   -0.10    0.55
   8  -2   6    4.37    0.98
   7  -1   3   -0.11    0.58
   3  -5   4   47.90    1.58
   5  -5   6   16.12    1.26
   7  -4   8   73.51    2.29
   7  -3   5    1.01    0.77
   4  -5   5   21.68    1.29
   6  -4   5   26.83    1.38
   7  -3  14    2.21    0.58
   7  -2   4    2.92    0.71
   8  -2   7    6.14    1.05
   8  -1   6    4.20    0.90
   3  -5  15   11.77    0.73
   4  -5  14    0.41    0.54
   5  -5   7   20.30    1.33
   5  -4   4   46.27    1.64
   6  -4  14    5.22    0.62
   8  -2  12    1.29    0.54
   8  -1  13    5.00    0.73
   8   0  13    0.28    0.50
   5  -5  12   23.16    1.16
   5  -5   8   22.42    1.38
   6  -4   6    6.40    1.01
   7  -3   6   11.84    1.03
   7  -2  15   -0.01    0.49
   8  -2  11    0.72    0.72
   8  -2  10    2.37    0.81
   2  -5  15    0.49    0.42
   3  -5   5    3.08    0.71
   4  -5   6    1.75    0.64
   5  -5  11    0.46    0.57
   5  -5   9  118.67    2.79
   6  -4  13   14.62    1.01
   6  -3   4   30.85    1.31
   7  -3  13    0.24    0.58
   7  -2   5    7.34    0.94
   7  -1   4    0.94    0.53
   8  -1  12    2.75    0.70
   2  -5   5   11.49    0.89
   4  -5  13    8.05    0.87
   5  -4  15    2.47    0.55
   6  -4   7   -0.01    0.73
   7  -3   7   20.22    1.21
   8  -1   8    1.22    0.85
   3  -5  14    3.73    0.66
   4  -5   7    0.79    0.76
   4  -4  16    0.06    0.44
   5  -4   5   18.07    1.09
   6  -4  12    9.27    0.98
   6  -3  15   -0.05    0.52
   7  -3  12    1.95    0.61
   7  -3   8   -0.28    0.78
   8  -1  10    1.28    0.88
   8   0  11    1.10    0.72
   3  -5   6    3.04    0.64
   4  -5  12   10.01    0.98
   4  -5   8    2.09    0.82
   6  -4  11    2.80    0.88
   6  -4   9    7.58    1.07
   6  -3   5   61.64    1.88
   7  -3  11    6.27    0.82
   7  -3   9    7.74    1.06
   7  -2  14    1.31    0.55
   7  -2   6    0.78    0.76
   7  -1   5   11.72    0.95
   2  -5  14   -0.19    0.55
   4  -5  10   61.12    2.01
   4  -5   9   15.92    1.23
   5  -4  14    8.88    0.85
   5  -4   6    4.05    0.85
   6  -2  16    0.48    0.43
   7   0  15    0.27    0.46
   2  -5   6   15.34    1.00
   3  -5  13   -0.37    0.61
   5  -3  16    1.60    0.49
   6  -3  14    0.28    0.58
   6  -3   6   15.06    1.14
   6  -2   4    1.45    0.49
   7  -2  13   42.91    1.57
   7  -2   7   21.92    1.32
   3  -5  12   39.61    1.57
   3  -4  16    4.64    0.64
   4  -4  15    1.56    0.58
   4  -4   5   75.22    1.91
   5  -4  13    1.30    0.70
   5  -4   7   17.86    1.25
   4  -3  17    0.37    0.37
   5  -3   4  190.47    2.84
   7  -1  14    0.97    0.61
   7  -1   6   13.65    1.05
   2  -5  13   14.72    1.00
   2  -5   7    1.78    0.68
   3  -5   8    0.15    0.57
   5  -2  17    4.87    0.54
   7  -2  12    1.40    0.76
   7  -2   8    0.24    0.79
   3  -5  11   -0.10    0.59
   3  -5  10    2.14    0.87
   3  -5   9   17.82    1.13
   5  -4   8    4.82    0.79
   6  -3  13   28.05    1.30
   6  -3   7   25.99    1.33
   6  -2  15    0.37    0.53
   6  -2   5    5.12    0.70
   7  -2  10   23.35    1.42
   7  -2   9   16.58    1.27
   6  -1  16    2.95    0.56
   7   0  14    1.16    0.61
   7   0   6   19.14    1.11
   2  -5   8    8.76    0.92
   2  -4  16    4.69    0.59
   4  -4  14   15.83    1.05
   4  -4   6    0.31    0.55
   5  -4  11  133.21    2.84
   5  -4   9    0.29    0.52
   5  -3  15    8.59    0.82
   5  -3   5    2.07    0.62
   6  -3  12    0.22    0.79
   6  -3   8    1.54    0.74
   1  -5   8   15.83    1.01
   2  -5  11  162.47    2.89
   2  -5  10   56.84    1.82
   6  -3  10    3.15    0.84
   6  -3   9   35.95    1.63
   7  -1   8   38.02    1.63
   7   1  13    0.70    0.60
   1  -4  16    1.32    0.51
   4  -4  13    9.39    1.01
   4  -4   7  130.22    2.63
   3  -3  17    2.82    0.52
   4  -3  16    1.68    0.55
   6  -2  14   13.54    1.04
   6  -2   6   22.70    1.17
   7  -1  12    6.59    0.83
   7  -1   9  108.50    2.62
   6   0  16    0.80    0.47
   7   0  13    9.47    0.92
   7   0   7  124.84    2.55
   1  -5  11    2.51    0.72
   1  -5  10   50.64    1.63
   5  -3  14    8.21    0.90
   5  -3   6    0.88    0.66
   5  -1  17   12.37    0.74
   7  -1  10    0.03    0.83
   3  -4   6  170.92    2.70
   4  -4   8    0.22    0.71
   6  -2  13   15.45    1.15
   6  -2   7    7.83    0.88
   6  -1  15   14.56    0.95
   7   0  12    2.23    0.79
   2  -4  15   14.00    0.94
   3  -4  14    0.73    0.52
   4  -4  10   56.64    1.92
   5  -3  13   32.75    1.54
   5  -3   7   14.52    1.07
   3  -2  18    0.31    0.37
   4  -2  17    6.32    0.67
   7   0  10  143.75    2.93
   7   0   9   13.35    1.15
   7   1  10    1.16    0.60
   2  -3  17   -0.27    0.47
   5  -3   8    1.10    0.76
   6  -2   8    0.08    0.69
   5   0  17   22.09    0.92
   6   0  15    7.28    0.78
   1  -4  15    8.75    0.79
   3  -3  16    0.35    0.53
   5  -3  12   47.34    1.73
   5  -3  11   11.77    1.14
   5  -3   9  123.15    2.71
   5  -2  15    1.41    0.66
   6  -1  14    2.29    0.60
   6  -1   6   84.84    1.92
   6   1  15   12.20    0.85
   2  -4  14   57.15    1.74
   3  -4  12   96.18    2.39
   3  -4   8   78.98    2.03
   5  -3  10  106.13    2.51
   5  -1  16    2.65    0.65
   3  -4  11   40.09    1.65
   3  -4   9   21.48    1.23
   1  -3  17   32.53    1.08
   2  -2  18    2.04    0.47
   5  -2  14    2.26    0.79
   6  -1  13   15.38    1.17
   6  -1   7   22.53    1.19
   6   0  14    0.19    0.71
   0  -3  17   22.36    0.87
   4  -2  16   -0.04    0.42
   6  -1  12   10.39    1.09
   6   1  14    2.91    0.69
   0  -4  14    0.72    0.66
   2  -4   7    0.07    0.40
   2  -3  16    0.50    0.56
   3  -3  15   -0.62    0.62
   4  -3   7    0.70    0.60
   3  -2  17   -0.02    0.46
   3  -1  18   -0.61    0.40
   4  -1  17    0.14    0.52
   6  -1  11   52.20    1.89
   6  -1   9    0.02    0.72
   6  -1   8   33.33    1.38
   5   0  16    2.91    0.61
   5   2  16    0.48    0.41
   2  -4   8    0.56    0.58
   4  -3  12   30.32    1.48
   5  -2   7    2.16    0.61
   5  -1  15   10.88    0.98
   6   0  13   58.75    1.94
   6   0   7   87.98    2.01
   1  -4  13    0.61    0.68
   2  -4  11   34.64    1.51
   2  -4  10   15.64    1.10
   2  -4   9    7.41    0.84
   4  -3  11   10.39    1.02
   4  -3   9   10.05    0.98
   4  -3   8   48.72    1.56
   1  -2  18    0.12    0.43
   4  -2  15   61.44    1.85
   5  -2  12    6.28    0.92
   5  -2   8    4.36    0.75
   5   1  16    2.73    0.61
   6   1  13   14.15    1.08
   1  -3  16   12.93    0.89
   4  -3  10  273.77    3.84
   0  -2  18   -0.35    0.41
   5  -2  11   24.13    1.35
   5  -2  10    5.49    0.92
   5  -2   9   31.70    1.39
   6   0  12   23.31    1.29
   6   0   8   26.15    1.26
   1  -4  12   19.24    1.16
   1  -4   8   20.03    1.00
   2  -3  15   18.50    1.11
   2  -2  17    1.89    0.55
   3  -2  16    2.54    0.72
   4  -1  16    2.12    0.64
   5  -1  14    4.89    0.75
   5   0  15   12.72    1.01
   6   0  11    5.09    0.82
   6   0  10    9.50    1.04
   6   0   9   17.65    1.17
   0  -4  12    2.17    0.68
   1  -4  11  108.82    2.30
   1  -4  10   89.77    2.04
   1  -4   9   43.72    1.43
  -1  -3  16   10.15    0.73
   3  -3  13   19.08    1.20
   2  -1  18   13.04    0.76
   3   0  18   15.44    0.80
   4   1  17    0.62    0.49
   4   2  17    4.44    0.50
   5   2  15    1.27    0.56
   3  -1  17    8.30    0.75
   5  -1  13    6.87    0.97
   5   1  15    8.20    0.86
   6   1  10   48.72    1.73
   6   1   9   -0.37    0.51
   1  -3  15    1.14    0.68
   3  -3   8    4.98    0.63
   4  -2  13  275.17    3.96
   5   0  14   42.07    1.66
   3   1  18   -0.48    0.35
   4   3  16    1.54    0.45
   3  -3  11    8.62    0.86
   3  -3  10   12.00    0.95
   1  -2  17    5.81    0.67
   3  -2  15    0.12    0.52
   4  -1  15    0.64    0.56
   5  -1  11   14.64    1.14
   5  -1   8   33.05    1.28
   4   0  16    4.90    0.74
   2  -3  13   83.67    2.18
   4  -2  12    1.42    0.64
   1  -1  18    0.42    0.44
   5  -1  10    6.79    0.88
   5  -1   9    0.13    0.59
   5   1  14    5.26    0.89
   5   2  14    1.83    0.66
  -1  -3  15    0.21    0.58
   3  -2  14   23.75    1.33
   4  -2  10    0.38    0.69
   4  -2   9   22.55    1.18
   4  -2   8    0.94    0.47
   3  -1  16    0.50    0.63
   2   0  18    1.42    0.50
   3   0  17    1.52    0.56
   4   1  16    0.70    0.58
   2  -3  12   88.18    2.18
  -1  -2  17    4.36    0.59
   2  -1  17    1.64    0.58
   5   0  12  111.55    2.58
   4   2  16   -0.46    0.45
   2  -3  11   94.85    2.20
   1  -2  16    0.29    0.60
   4   0  15   23.64    1.27
   1  -3  13   -0.28    0.68
   2  -3  10    5.03    0.77
   2  -3   9    0.16    0.49
  -2  -1  18    9.45    0.57
   4  -1  13   22.45    1.33
   5   0  10   48.43    1.67
   5   0   8  667.96    5.10
   2   1  18   12.69    0.73
   3   2  17   -0.14    0.45
   4   3  15    5.08    0.61
  -1  -1  18    0.74    0.43
   4   1  15   -0.02    0.62
   5   1  12  221.93    3.49
   2   2  18    2.09    0.45
   1  -3  12    6.24    0.86
   0  -2  16   -0.66    0.58
   2  -2  14    3.57    0.80
   3  -2  12   35.17    1.43
   1  -1  17   21.34    1.04
   2  -1  16    2.34    0.68
   4  -1  12    4.17    0.72
   1   0  18    2.13    0.49
   3   0  16   13.72    0.99
   5   1  11   10.47    1.01
   4   2  15   52.96    1.59
   5   2  12    6.01    0.84
  -1  -8   9    0.75    0.71
  -1  -8   8    8.06    1.04
  -2  -7   3  117.30    2.92
   1  -7   4   26.17    1.68
   2  -7  12    3.42    0.72
  -2  -6   1   55.04    1.86
  -1  -6   1    3.98    0.73
   3  -6   4    5.11    1.10
   4  -6  10   13.90    1.27
   4  -6   8   -0.52    0.92
   5  -4   6    4.56    0.94
  -2  -8  10    2.11    0.64
  -2  -8   9    0.33    0.50
  -2  -8   8    0.73    0.73
  -1  -8  10    0.60    0.55
  -1  -8   7    5.93    1.03
   0  -8   8   15.53    1.29
   0  -7   3   38.99    1.85
   4  -6   7    2.07    1.01
   3  -5   2    0.93    0.72
   4  -5   4   19.81    1.28
  -2  -8   7    6.47    0.85
  -1  -8  11    0.92    0.55
  -1  -8   6   13.90    1.28
   0  -8  10    0.56    0.52
   3  -7  10    2.90    0.85
   3  -7   9    0.39    0.67
   3  -7   8   -0.28    0.93
   2  -6   2   13.18    1.27
   4  -6   6    7.08    1.11
   5  -5   8   21.58    1.47
   5  -4   5   19.08    1.29
  -3  -8   9    2.50    0.69
  -3  -8   8    7.04    0.87
  -2  -8  11    0.96    0.53
   0  -8   6   18.38    1.46
   1  -8   9    0.67    0.73
   1  -8   8    7.32    1.06
   1  -7   3   13.24    1.42
   2  -7   4   82.82    2.77
   1  -6   1    6.21    0.96
   3  -6   3   -0.84    0.84
   5  -5   7   19.82    1.47
  -3  -8  10    2.46    0.57
  -3  -8   7   -0.18    0.69
   1  -8  10   -0.34    0.64
   1  -8   7    5.59    1.07
  -2  -7   2   10.60    1.20
   3  -7   6    0.40    0.66
   4  -6  12    6.41    0.87
   4  -6   5   74.50    2.52
   4  -5   3   31.23    1.58
   5  -5   6   14.41    1.30
  -2  -8   5   30.67    1.60
   0  -8  12    0.58    0.48
   1  -8  11    0.74    0.62
   3  -7   5   30.94    1.79
   5  -4   4   43.99    1.70
  -3  -8   6    5.77    0.89
   1  -7   2  170.71    3.72
   2  -7   3  120.59    3.23
   3  -7  12   11.11    0.91
   0  -6   0  192.18    3.39
   2  -6   1   54.24    2.05
   4  -6   4   62.82    2.31
   3  -5   1   21.83    1.27
   5  -5   5   12.11    1.24
   2  -8   9    0.35    0.71
   2  -8   8    1.07    0.66
   2  -8   7    5.30    1.05
  -2  -6   0   11.23    0.94
   3  -6   2    3.13    0.98
  -3  -8   5   -0.48    0.77
   2  -8  10    2.01    0.61
  -1  -7   1  124.20    2.99
   3  -7   4    3.50    0.93
   4  -7   8   -0.10    0.82
   4  -7   7    0.20    0.94
   5  -6   9    0.90    0.80
   4  -5   2   11.75    1.01
   2  -8  11    1.35    0.56
  -2  -7   1    8.92    1.14
   0  -7   1   30.90    1.65
   2  -7   2   10.40    1.24
   4  -7  10   97.07    2.36
   4  -6   3   17.75    1.38
   5  -6  10    1.99    0.79
   5  -5   4   66.36    2.15
   5  -4   3    9.42    1.02
   2  -8   5   33.16    1.76
   1  -7   1  123.63    3.16
   3  -7   3   54.04    2.25
   5  -6   6    2.14    0.81
   3  -8   8    9.05    1.02
   3  -8   7    0.62    0.81
   4  -7  11    0.53    0.62
   4  -7   5   36.59    1.93
   2  -6   0   12.37    1.18
   3  -6   1    3.89    0.81
   5  -6   5   12.55    1.35
   1  -8   3    5.07    0.97
   3  -8   9    1.58    0.56
   3  -8   6    5.67    1.05
  -1  -6  -1    6.38    0.94
   4  -6   2   19.29    1.46
   4  -5   1    0.64    0.71
   5  -5   3    2.96    0.78
  -1  -8   2    1.02    0.91
   0  -8   2   18.86    1.47
   3  -8  10    3.17    0.64
   2  -7   1    8.97    1.26
   3  -7   2    9.51    1.25
   4  -7   4   25.51    1.69
   1  -6  -1    5.23    0.97
   5  -6   4    0.04    1.00
   6  -5   7   13.36    1.23
   5  -4   2  195.46    3.25
  -1  -9   8   -0.05    0.54
   0  -9   7    0.55    0.62
   3  -8   5    0.39    0.74
   6  -5   6    0.80    0.89
  -1  -9   6    0.12    0.64
   0  -9   9    0.10    0.49
   1  -9   8    0.19    0.57
   1  -8   2   -0.44    0.72
   3  -8   4   35.53    1.92
   4  -7   3   50.79    2.21
   5  -5   2    2.14    0.91
   0  -9   5   62.71    1.98
   1  -9   9    0.80    0.50
   1  -9   6   -0.25    0.64
   5  -7   9    2.03    0.72
   5  -7   8   -0.66    0.53
   5  -7   7   25.63    1.39
   5  -7   6    1.59    0.89
   2  -6  -1   57.90    2.07
   4  -6   1    1.77    0.94
   5  -6   3   18.94    1.47
   4  -5   0    7.74    0.94
   6  -5   5    3.56    1.02
  -2  -9   7   -0.23    0.35
  -2  -9   7    0.05    0.25
  -2  -9   6    0.26    0.60
  -1  -9   5    7.56    0.89
   1  -9   5    5.77    0.92
   2  -8   2   11.96    1.38
   4  -8   8    4.37    0.76
   4  -8   7    3.85    0.81
   2  -7   0   50.41    2.18
   3  -7   1   25.66    1.54
   5  -4   1    0.56    0.69
   2  -9   7    0.11    0.64
   1  -8   1   14.28    1.44
   4  -8   9    8.70    0.86
   4  -8   6    0.55    0.63
   0  -7  -1   28.75    1.65
   4  -7   2   32.31    1.86
   0  -6  -2   47.46    1.80
   6  -6   7   -0.58    0.73
   6  -5   4    0.50    0.91
  -2  -9   5   -0.12    0.55
  -1  -9   4    2.13    0.74
   1  -9   4    2.38    0.83
   2  -9   8   -0.48    0.42
   2  -9   6    1.08    0.67
   4  -8   5   -0.31    0.83
  -1  -7  -1  133.55    2.99
   1  -7  -1  121.41    3.10
  -1  -6  -2    1.26    0.60
   1  -6  -2    0.06    0.81
   5  -6   2   10.09    1.26
   5  -5   1   24.36    1.49
   6  -4   3   12.67    1.13
   2  -9   5    0.38    0.71
   2  -8   1   11.51    1.35
   4  -8   4   17.71    1.38
   3  -6  -1    4.05    0.82
   4  -6   0    1.58    0.94
   6  -5   3   40.79    1.84
   0  -9   3   61.61    2.05
   0  -8   0  515.95    6.08
   2  -7  -1    8.33    1.25
   4  -7   1    0.94    0.92
   4  -5  -1    0.65    0.70
  -1  -9   3    3.79    0.81
   1  -9   3    3.21    0.73
   2  -9   4    4.84    0.79
   5  -6   1    0.74    0.94
   6  -6   4    0.82    0.72
   3  -5  -2    1.31    0.59
   6  -4   2  183.08    3.34
   3  -9   8    0.75    0.47
   3  -9   7   10.36    0.79
   3  -9   6    2.20    0.72
   6  -5   2   11.41    1.23
   1  -9   2   -0.48    0.77
   3  -9   5    1.57    0.56
   2  -8   0    0.41    0.86
   5  -8   7    1.33    0.70
   5  -8   6   24.20    1.30
   1  -7  -2  172.97    3.65
   3  -7  -1   28.33    1.72
   5  -7   2   70.61    2.49
   3  -6  -2    3.51    0.99
   4  -6  -1    1.63    0.86
   6  -6   3    1.86    1.02
  -1  -9   2    1.14    0.71
   3  -9   4    2.15    0.75
   5  -8   8   21.86    1.05
   5  -8   5    1.47    0.74
  -1  -7  -2  181.52    3.45
   4  -7   0   79.87    2.54
   6  -7   6    4.52    0.84
   1  -6  -3   29.90    1.60
   2  -9   2    3.53    0.92
   1  -8  -1   14.59    1.40
   5  -8   4   -0.12    0.74
   2  -7  -2   12.70    1.37
   6  -7   8    0.05    0.60
   6  -7   5   46.11    1.80
   6  -6   2   26.96    1.66
   4  -5  -2   11.82    1.09
   6  -4   1    2.58    0.88
   0  -9   1   -0.09    0.77
   3  -9   3    2.06    0.79
  -1  -8  -1   14.43    1.25
   5  -7   1   31.74    1.63
   6  -7   4    1.61    0.89
   2  -6  -3   43.26    1.87
   5  -5  -1   20.08    1.39
   6  -5   1  150.96    3.21
   5  -4  -1    1.97    0.77
   1  -9   1    7.75    0.91
   4  -9   6    0.81    0.55
   2  -8  -1   13.47    1.43
   4  -8   1   45.99    1.96
   5  -8   3   27.49    1.55
   4  -7  -1   -0.20    1.00
  -1  -9   1    7.28    0.93
   2  -9   1    5.20    0.97
   3  -9   2   -0.32    0.71
   4  -9   5    0.24    0.60
   3  -7  -2    8.14    1.20
   6  -7   3    5.79    1.09
   4  -6  -2   18.07    1.31
   6  -6   1    1.68    1.04
   4  -9   4    8.71    0.92
   0  -7  -3   40.48    1.87
   1  -7  -3   14.65    1.43
   3  -6  -3    0.81    0.70
   5  -6  -1    0.11    0.71
   6  -5   0    0.29    0.94
   6  -4   0  122.03    2.79
   4  -9   3   -0.01    0.65
   0  -8  -2   20.22    1.53
   1  -8  -2   -0.78    0.98
   4  -8   0    1.13    0.98
  -1  -7  -3   13.29    1.25
   2  -7  -3  125.66    3.23
   6  -7   2    0.68    0.87
   0  -6  -4    3.17    0.86
   1  -6  -4    0.55    0.90
   7  -6   5    1.39    0.76
   7  -5   3   39.91    1.84
   2  -9   0   -0.25    0.77
   3  -9   1    0.82    0.76
   2  -8  -2   11.42    1.35
   2  -6  -4   39.12    1.84
   6  -6   0   57.64    2.23
   7  -6   4    2.02    0.82
   5  -5  -2    0.93    0.82
   5  -4  -2  196.30    3.37
   4  -9   2    6.08    0.87
  -1  -8  -2    1.07    0.82
   5  -8   1    2.72    0.92
   3  -7  -3   57.14    2.32
   5  -7  -1   37.20    1.93
   6  -7   1   18.33    1.47
  -1  -6  -4    0.67    0.80
   4  -6  -3   17.95    1.43
   7  -6   3    5.07    1.01
   3  -5  -4   48.46    1.85
   7  -5   2   -0.61    1.00
   4  -8  -1   46.06    2.09
   6  -8   6    9.31    0.77
   6  -8   4    2.58    0.75
   5  -6  -2   10.33    1.13
   6  -5  -1  168.63    3.52
   1  -9  -1    8.56    1.08
   1  -7  -4   29.61    1.76
   3  -6  -4    5.31    1.10
   6  -4  -1    2.60    0.72
   0  -9  -1    0.24    0.73
   2  -9  -1    5.44    0.97
   4  -9   1    0.33    0.71
   5  -9   5    3.80    0.62
   5  -9   4    4.66    0.66
   1  -8  -3    6.42    1.21
   6  -8   3    0.59    0.56
   2  -7  -4   81.68    2.70
   6  -6  -1    0.77    0.94
   1  -5  -5    2.35    0.60
   7  -5   1   -0.80    0.87
   1 -10   2    4.95    0.66
   6  -8   2    2.80    0.76
   4  -7  -3   48.23    2.21
   5  -7  -2   72.14    2.48
   7  -7   4    7.81    0.93
   2  -5  -5   12.67    1.02
   4  -5  -4   17.82    1.22
   5  -5  -3    2.26    0.74
   4  -4  -4   25.71    1.36
   5  -4  -3    8.96    1.06
   3  -9  -1   -0.12    0.77
   4  -8  -2    6.70    1.18
   3  -7  -4    3.32    1.03
   7  -7   3    4.73    0.88
   1  -6  -5   11.94    1.13
   2  -6  -5   32.71    1.74
   4  -6  -4   56.44    2.19
   6  -5  -2   13.49    1.39
   2 -10   2    0.36    0.52
   4  -9   0    0.26    0.69
   5  -9   2    0.21    0.52
   5  -8  -1    3.08    0.97
   3  -5  -5    3.50    0.89
   6  -4  -2  191.88    3.56
   1 -10   1   -0.60    0.55
   1  -9  -2    0.86    0.78
   2  -9  -2    2.67    0.85
   6  -8   1    0.92    0.57
   7  -7   2   49.97    1.84
   3  -6  -5    1.35    0.99
   6  -6  -2   25.20    1.53
   2 -10   1   -0.13    0.53
   5  -9   1    0.15    0.63
   1  -7  -5   22.53    1.61
   4  -7  -4   26.41    1.69
   5  -5  -4   69.01    2.34
   3  -9  -2    0.15    0.76
   4  -9  -1    0.34    0.71
   6  -8   0   17.89    1.25
   0  -7  -5    0.55    0.92
   2  -7  -5   76.28    2.53
   7  -7   1    1.05    0.79
   4  -5  -5   17.10    1.38
   7  -5  -1    0.14    1.00
   5  -4  -4   41.60    1.73
   5  -8  -2   25.27    1.45
   3  -7  -5   32.81    1.89
   6  -7  -2    0.62    0.95
   5  -6  -4   -0.02    0.59
   1  -5  -6    0.26    0.63
   2  -5  -6   13.09    1.19
   4  -4  -5   71.25    2.20
   6  -4  -3   16.03    1.35
   7  -4  -1   16.82    1.39
   2 -10   0    3.63    0.64
   1  -9  -3    2.88    0.86
   3  -8  -4   33.08    1.74
   1  -6  -6    1.25    0.99
   2  -6  -6    2.44    1.03
   6  -6  -3    2.11    0.71
   2  -9  -3   13.99    1.19
   6  -8  -1    1.50    0.84
   0  -6  -6   18.42    1.39
   3  -5  -6    4.50    0.85
   4  -9  -2    5.94    0.78
   5  -8  -3   28.15    1.61
   7  -8   3    1.50    0.55
   4  -7  -5   36.94    1.98
   3  -6  -6   57.28    2.22
   5  -5  -5   13.36    1.33
   7  -5  -2    0.01    1.00
   3  -4  -6  162.91    3.18
   3  -9  -3    2.23    0.64
   5  -9  -1    0.22    0.66
   2  -8  -5   32.60    1.77
   7  -8   2    1.13    0.59
   1  -7  -6   18.10    1.55
   2  -7  -6   74.16    2.60
   6  -7  -3    6.44    1.14
   7  -7  -1    0.44    0.93
   5  -6  -5   12.28    1.37
   6  -5  -4    0.02    0.92
   5  -4  -5   18.35    1.36
   7  -4  -2   11.64    1.35
   6  -3  -3  156.62    3.02
   2 -10  -1   -0.16    0.51
   3  -8  -5    1.06    0.93
   6  -8  -2    3.96    0.86
   7  -8   1   11.27    0.90
   4  -6  -6    5.22    1.18
   6  -6  -4    0.08    0.96
   8  -6   1    0.13    0.98
   4  -5  -6    0.51    0.73
   6  -4  -4   91.32    2.68
   6  -9   1    0.78    0.53
   3  -7  -6    0.41    0.83
   1  -5  -7    0.66    0.89
   2  -5  -7    1.30    0.94
   4  -4  -6    0.16    0.55
   2  -9  -4    3.67    0.86
   4  -9  -3    0.56    0.52
   5  -9  -2    0.13    0.67
   5  -8  -4    0.64    0.82
   7  -7  -2   51.17    1.95
   1  -6  -7   38.19    1.94
   2  -6  -7   39.21    1.99
   7  -5  -3   46.38    2.13
   6  -9   0    0.01    0.53
   4  -8  -5    1.53    0.91
   6  -7  -4    2.14    0.95
   3  -6  -7   -0.98    0.89
   8  -6   0  225.47    3.73
   0  -5  -7   11.21    1.18
   3  -5  -7   25.33    1.54
   5  -5  -6   13.27    1.30
   6  -5  -5    4.81    1.13
   2  -4  -7   -0.26    0.61
   7  -4  -3    1.70    0.99
   5  -3  -5    1.89    0.68
   7  -3  -2   27.94    1.54
   2  -8  -6    7.02    1.18
   6  -8  -3    1.79    0.77
   5  -6  -6    0.53    1.00
   6  -6  -5    1.01    0.88
   5  -4  -6    3.74    1.02
   6  -3  -4   30.46    1.46
   1  -8  -6   15.55    1.30
   7  -8  -1   11.84    0.98
   1  -7  -7   60.25    2.29
   2  -7  -7    0.94    0.99
   8  -6  -1    0.89    0.90
   4  -5  -7    0.26    0.96
   6  -4  -5   28.79    1.61
   4  -9  -4    7.92    0.88
   5  -9  -3    7.78    0.87
   6  -9  -1    0.90    0.51
   3  -8  -6    3.36    0.81
   7  -7  -3    4.63    0.78
   4  -6  -7    3.18    0.93
   7  -5  -4    4.44    0.99
   4  -4  -7  117.44    3.02
   2  -9  -5   -0.36    0.69
   5  -8  -5    2.33    0.87
   5  -7  -6    1.59    0.80
   6  -7  -5   44.71    1.95
   8  -7   0    7.07    0.83
   7  -4  -4    6.40    1.20
   7  -3  -3   19.23    1.33
   1  -9  -5    6.80    0.89
   3  -9  -5    2.52    0.80
   4  -8  -6    0.61    0.88
   7  -8  -2    1.63    0.68
   0  -7  -7   54.73    2.11
   2  -6  -8    6.53    1.23
   8  -6  -2    0.77    0.87
   1  -5  -8   17.79    1.47
   2  -5  -8    7.41    1.05
   3  -5  -8    1.55    1.04
   6  -5  -6   -0.54    0.87
   5  -3  -6    0.30    0.75
   6  -3  -5   55.91    2.07
   6  -9  -2    6.70    0.70
   7  -7  -4    8.39    1.02
   8  -7  -1   11.11    0.99
   1  -6  -8    8.34    1.28
   3  -6  -8    1.04    0.99
   5  -6  -7    1.67    1.09
   2  -4  -8    0.67    0.93
   6  -4  -6    6.08    1.19
   8  -4  -2   -0.73    0.71
   5  -9  -4    3.95    0.72
   2  -8  -7    6.81    1.07
   7  -6  -5    3.11    1.01
   4  -5  -8    0.18    0.88
   7  -5  -5    1.08    0.99
   1  -4  -8   23.36    1.35
   3  -4  -8   64.18    2.29
   5  -4  -7   15.70    1.33
   4  -3  -7    1.65    0.71
   4  -9  -5    0.24    0.60
   3  -8  -7    1.64    0.86
   7  -8  -3    2.30    0.68
   6  -7  -6    4.51    0.99
   4  -6  -8    0.58    1.03
   8  -6  -3   11.31    1.17
   7  -4  -5   11.34    1.41
   7  -3  -4    5.10    1.04
   5  -8  -6   24.31    1.31
   3  -7  -8   -0.41    0.95
   5  -7  -7   28.51    1.58
   8  -7  -2    0.72    0.68
   4  -4  -8    0.55    0.83
   8  -4  -3   48.26    2.05
   2  -9  -6    0.63    0.67
   4  -8  -7    3.37    0.88
   7  -7  -5   10.29    1.04
   5  -5  -8   21.00    1.66
   6  -5  -7   12.04    1.23
   3  -3  -8    3.57    0.99
   5  -3  -7   11.43    1.23
   6  -3  -6   13.91    1.38
   1  -9  -6   -0.08    0.61
   3  -9  -6    1.76    0.70
   4  -7  -8   -0.78    0.68
   2  -5  -9   13.06    1.29
   3  -5  -9   21.12    1.64
   8  -5  -4   10.85    1.31
   6  -4  -7   -0.27    1.04
   5  -9  -5    2.67    0.66
   7  -8  -4    4.26    0.76
   8  -7  -3   -0.35    0.61
   3  -6  -9    7.11    1.28
   7  -6  -6    6.10    0.92
   8  -6  -4   -0.17    0.79
   1  -5  -9  148.19    3.42
   2  -4  -9    5.93    1.10
   7  -4  -6    5.51    1.26
   8  -4  -4   -0.02    0.94
   4  -3  -8   48.51    2.07
   7  -3  -5   -0.28    0.88
   6  -2  -5    4.41    0.76
   4  -9  -6    1.39    0.67
   2  -8  -8    0.92    0.80
   6  -7  -7   59.18    2.11
   4  -5  -9   12.63    1.41
   1  -4  -9   44.72    1.99
   3  -4  -9   19.12    1.47
   5  -8  -7    0.76    0.57
   2  -7  -9   14.07    1.38
   5  -7  -8   -0.36    0.64
   0  -5  -9    2.48    1.06
   4  -4  -9  153.54    3.73
   1  -8  -8    7.34    0.95
   3  -7  -9    1.36    0.74
   7  -7  -6    8.45    0.95
   8  -7  -4   11.22    0.93
   6  -6  -8   53.32    2.13
   8  -6  -5   18.93    1.31
   8  -5  -5   69.74    2.32
   5  -3  -8   -0.31    0.94
   6  -3  -7   24.18    1.52
   7  -2  -4    2.12    0.86
   2  -9  -7   -0.70    0.60
   4  -8  -8    5.59    0.88
   7  -8  -5   -0.30    0.54
   1  -7  -9    8.78    1.18
   4  -7  -9    2.61    0.98
   5  -6  -9    2.23    1.04
   7  -6  -7    3.22    0.93
   5  -5  -9   97.82    2.91
   6  -4  -8   18.87    1.57
   8  -4  -5   14.24    1.43
   2  -3  -9    0.75    0.66
   7  -3  -6   12.50    1.38
   5  -2  -7    2.37    0.76
   6  -2  -6   19.64    1.35
   3  -9  -7    9.15    0.82
   2  -5 -10   67.35    2.62
   3  -5 -10    2.72    1.11
   5  -4  -9    0.02    0.98
   7  -4  -7    4.09    1.17
   1  -3  -9  130.22    3.01
   4  -3  -9   10.11    1.35
   8  -3  -4    0.57    0.88
   6  -7  -8    0.28    0.80
   1  -5 -10   54.23    2.33
   4  -5 -10   61.04    2.51
   8  -5  -6    0.78    0.94
   2  -4 -10   14.29    1.50
   3  -4 -10   91.08    3.02
   4  -2  -8    0.46    0.65
   5  -8  -8   27.65    1.34
   6  -8  -7    1.33    0.65
   7  -7  -7    1.58    0.71
   8  -7  -5   -0.30    0.64
   1  -6 -10   10.71    1.34
   4  -6 -10   13.96    1.42
   8  -6  -6    5.44    0.93
   6  -3  -8    0.26    0.94
   2  -8  -9   -0.02    0.74
   6  -6  -9    2.18    0.93
   7  -5  -8    4.82    1.11
   4  -4 -10   45.83    2.13
   5  -3  -9  114.56    3.26
   7  -3  -7   21.30    1.67
   5  -2  -8    3.08    0.97
   6  -2  -7    8.09    1.18
   2  -7 -10    2.59    0.96
   3  -7 -10    1.39    0.93
   7  -6  -8    6.23    0.97
   6  -4  -9    5.59    1.09
   7  -4  -8   66.47    2.57
   3  -3 -10   11.53    1.45
   3  -2  -9   -0.01    0.90
   4  -8  -9   10.24    0.97
   4  -7 -10   96.59    2.57
   5  -6 -10    2.17    0.81
   5  -4 -10   56.91    2.52
   2  -3 -10    5.99    0.98
   7  -2  -6   -0.34    1.00
   1  -7 -10    4.85    1.01
   6  -7  -9    0.44    0.70
   8  -7  -6    7.39    0.77
   2  -5 -11  159.03    3.85
   3  -5 -11    1.18    1.13
   0  -4 -10   84.99    2.64
   1  -3 -10  145.89    3.38
   4  -3 -10  258.21    4.81
   6  -8  -8    7.42    0.78
   2  -6 -11   15.99    1.49
   3  -6 -11    5.69    1.17
   8  -6  -7    6.27    0.95
   2  -4 -11   29.36    1.94
   3  -4 -11   37.70    2.14
   7  -3  -8   -0.64    1.07
   8  -3  -6    6.49    1.18
   6  -2  -8   -0.82    0.99
   5  -1  -7   14.61    1.23
   5  -8  -9    4.18    0.71
   5  -7 -10   13.52    1.10
   1  -5 -11    2.40    1.21
   6  -5 -10    3.11    0.86
   9  -5  -5    0.99    0.79
   4  -4 -11  182.40    4.20
   5  -3 -10  122.32    3.43
   5  -2  -9   27.48    1.77
   1  -6 -11    0.32    0.96
   6  -6 -10   10.62    1.01
   7  -6  -9    0.27    0.72
   5  -5 -11   -0.41    1.00
   1  -4 -11  101.10    3.07
   7  -2  -7   20.03    1.54
   3  -8 -10    2.84    0.67
   3  -7 -11    3.54    0.88
   5  -6 -11   23.40    1.47
   9  -6  -5    0.49    0.63
   8  -5  -8    1.19    0.98
   5  -4 -11  145.22    3.72
   3  -3 -11    9.51    1.45
   8  -3  -7    2.27    1.06
   3  -2 -10    3.08    0.89
   2  -8 -10    1.78    0.68
   2  -7 -11    6.41    0.97
   8  -6  -8   47.30    1.63
   8  -4  -8  167.69    3.67
   6  -3 -10    3.67    1.13
   4  -2 -10    1.19    0.86
   5  -1  -8   33.68    1.74
   6  -1  -7   20.77    1.42
   4  -8 -10    0.39    0.60
   4  -7 -11    0.59    0.62
   6  -7 -10    1.87    0.69
   0  -5 -11    6.83    1.26
   9  -5  -6   11.51    1.07
   1  -3 -11    9.08    1.36
   7  -3  -9    7.15    1.30
   1  -2 -10    6.64    1.06
   3  -1  -9   80.33    2.47
   7  -7  -9    0.19    0.50
   3  -6 -12    3.01    1.05
   4  -5 -12    9.72    1.33
   6  -5 -11    3.51    0.99
   7  -5 -10   11.52    1.18
   2  -4 -12  114.27    3.39
   3  -4 -12   98.45    3.19
   7  -4 -10   25.45    1.70
   5  -3 -11    8.89    1.40
   5  -2 -10    5.83    1.11
   7  -2  -8    0.24    1.05
   8  -2  -6    3.74    1.08
   5  -7 -11   -0.29    0.63
   2  -6 -12   11.73    1.34
   4  -6 -12    8.30    1.08
   6  -6 -11    0.35    0.71
   6  -4 -11    1.13    0.86
   7  -1  -6   12.44    1.20
   5  -5 -12   26.32    1.64
   8  -5  -9    1.38    0.82
   1  -4 -12   19.47    1.71
   8  -4  -9    2.72    1.06
   3  -3 -12   44.76    2.40
   2  -2 -11   33.44    1.93
   3  -2 -11   40.49    2.05
   4  -2 -11  314.11    5.43
   5  -1  -9    0.27    0.84
   6  -1  -8   32.51    1.81
   1  -6 -12   -0.58    0.93
   9  -5  -7    5.08    0.88
   5  -4 -12   29.81    1.81
   0  -3 -11   13.94    1.45
   2  -3 -12   80.46    2.94
   4  -3 -12   27.89    1.96
   6  -3 -11   11.29    1.43
   8  -2  -7    5.30    1.18
   8  -6  -9    2.52    0.66
   9  -4  -7    8.34    1.09
   1  -2 -11   34.91    1.95
   7  -2  -9   14.24    1.36
   2  -1 -10   -0.13    0.89
   4  -1 -10  450.88    6.10
   7  -1  -7   13.12    1.33
   3  -7 -12   11.00    0.96
   3  -5 -13    0.50    0.98
   7  -5 -11   10.84    1.11
   7  -4 -11   41.55    1.93
   8  -3  -9   16.08    1.48
   2  -7 -12    3.36    0.78
   4  -7 -12    1.47    0.68
   4  -5 -13    7.88    1.19
   6  -5 -12    0.99    0.63
   0  -4 -12    2.39    1.20
   4  -4 -13   11.38    1.45
   6  -4 -12   10.04    1.28
   5  -1 -10    5.02    1.24
   6  -1  -9   -0.04    0.88
   3  -6 -13    3.44    0.94
   7  -6 -11    1.66    0.61
   8  -5 -10    9.17    0.99
   9  -5  -8    4.99    0.84
   8  -4 -10   -0.08    0.87
   3  -2 -12   39.23    2.21
   4  -2 -12    1.62    1.26
   7  -1  -8   37.14    1.97
   2  -6 -13    1.13    0.88
   4  -6 -13   70.50    2.11
   6  -6 -12   -0.16    0.64
   5  -5 -13   66.06    2.19
   5  -4 -13    0.95    1.02
   9  -4  -8    3.17    0.90
   6  -3 -12    2.25    1.14
   7  -3 -11    5.97    1.20
   2  -2 -12   -0.61    0.85
   6  -2 -11   10.55    1.20
   7  -2 -10   21.30    1.68
   3  -1 -11   40.25    2.08
   5   0  -8  613.58    6.42
   6   0  -7   79.96    2.43
   1  -5 -13    9.62    1.29
   1  -4 -13    0.21    1.13
   2  -3 -13   83.56    3.04
   5  -2 -12    6.27    1.33
   2  -1 -11    4.66    1.17
   6  -1 -10   45.54    2.26
   4   0  -9  556.95    6.33
   5  -3 -13   32.90    2.05
   8  -3 -10    1.13    0.98
   1  -2 -12   -0.06    1.17
   5  -1 -11   11.41    1.45
   7  -5 -12    0.55    0.64
   7  -4 -12    0.28    0.80
   1  -3 -13   -1.08    1.21
   9  -3  -8    9.64    1.18
   1  -1 -11   57.27    2.35
   5   0  -9  211.78    4.12
   6   0  -8   25.39    1.63
   3  -5 -14    3.68    1.04
   6  -5 -13    3.07    0.81
   3  -4 -14    1.17    1.07
   9  -4  -9    4.11    0.89
   3  -2 -13   10.04    1.59
   4  -2 -13  271.10    5.32
   3   0 -10   43.46    2.04
   2  -5 -14    0.88    0.91
   4  -5 -14    0.68    0.75
   2  -4 -14   56.49    2.41
   6  -3 -13   25.70    1.73
   7  -3 -12    2.26    1.02
   2  -2 -13    0.72    1.28
   4  -1 -12    4.09    1.37
   6  -1 -11   44.81    2.32
   2   0 -10  174.81    3.66
   5  -4 -14    9.32    1.14
   4  -3 -14   14.89    1.60
   0  -2 -12    0.66    1.10
   8  -2 -10    1.57    1.04
   2  -1 -12    9.04    1.27
   7  -1 -10   -0.20    1.20
   8  -1  -8    1.05    0.99
   5   0 -10   47.47    2.26
   6   0  -9   18.58    1.61
   7   0  -7  126.26    3.02
   3  -6 -14   15.86    1.14
   5  -5 -14   15.91    1.13
   9  -3  -9   30.09    1.54
   1  -2 -13   94.33    3.24
   0  -1 -11    0.91    0.99
   1  -5 -14    2.52    1.12
   1  -4 -14   35.73    1.97
   1  -1 -12   38.62    2.21
   3   0 -11  123.11    3.45
   4   0 -11   85.71    3.00
   7   0  -8   56.64    2.29
   7  -4 -13    4.49    0.72
   3  -2 -14   22.42    1.93
   6  -2 -13   14.22    1.54
   7  -2 -12    1.45    0.86
   3  -1 -13  167.44    4.26
   2   0 -11   10.39    1.39
   6   0 -10    7.02    1.43
   6  -4 -14    5.29    0.87
   8  -4 -12   20.25    1.22
   2  -2 -14    2.60    1.36
   8  -2 -11    1.21    0.97
   2  -1 -13    2.36    1.33
   6  -1 -12    9.45    1.28
   5   0 -11   28.66    1.99
   6  -5 -14    1.39    0.58
   3  -4 -15    3.16    1.05
   4  -4 -15    1.49    0.85
   9  -3 -10   12.05    1.07
   5  -2 -14    2.72    1.23
   5  -1 -13    6.78    1.48
   1   0 -11    0.72    1.05
   7   0  -9   14.23    1.48
   3   1  -9   83.31    2.56
   4   1  -9   12.34    1.39
   5   1  -8   31.23    1.74
   3  -5 -15   10.75    1.02
   4  -5 -15    0.03    0.67
   3  -3 -15   -0.16    1.09
   4  -3 -15    9.40    1.32
   4   0 -12   77.38    2.96
   2  -3 -15   15.91    1.62
   1  -2 -14   12.02    1.65
   1  -1 -13    3.01    1.15
   8  -1 -10    1.43    1.03
   2   0 -12   75.70    2.91
   6   0 -11    5.33    1.36
   5   1  -9   -0.04    1.06
   2  -5 -15    0.47    0.73
   5  -3 -15    6.93    1.13
   6  -2 -14   15.56    1.47
   3  -1 -14   57.64    2.68
   6  -1 -13   16.14    1.64
   7  -1 -12    5.99    1.23
   7   0 -10  145.99    3.67
   4   1 -10  488.91    6.48
   6   1  -8   31.76    1.83
   1  -4 -15    8.81    1.21
   7  -4 -14    0.62    0.56
   3  -2 -15   -1.31    1.16
   4  -2 -15   63.09    2.61
   2  -1 -14    2.49    1.26
   1   0 -12   11.14    1.51
   1  -3 -15   -0.85    1.03
   9  -2 -10    1.06    0.82
   5  -1 -14    6.27    1.41
   8  -1 -11   43.80    1.98
   3   0 -13    0.93    1.30
   4   0 -13  246.09    5.18
   5   1 -10    7.69    1.40
   6   1  -9   -0.57    1.06
   6  -4 -15    0.15    0.56
   6  -3 -15    0.60    0.79
   8  -3 -13   16.91    1.14
   5  -2 -15    0.83    0.84
   0  -1 -13    8.96    1.54
   2   0 -13    1.68    1.36
   6   0 -12   23.38    1.72
   3   1 -11   45.33    2.34
   4   1 -11  152.36    3.92
   3  -4 -16    4.58    0.92
  -1  -1 -12   37.82    2.09
   1  -1 -14    1.08    1.12
   7  -1 -13    0.77    0.98
   5   0 -13   18.19    1.62
   1   1 -10    5.10    0.93
   2   1 -11    3.14    1.22
   4  -4 -16    0.70    0.71
   3  -3 -16   -0.08    0.73
   4  -3 -16    2.50    0.89
   7  -2 -14    1.30    0.82
   4  -1 -15    0.04    1.20
   5   1 -11   12.31    1.44
   6   1 -10   55.69    2.49
   2  -4 -16    4.55    1.01
   2  -3 -16    0.78    0.98
   8  -2 -13   -0.41    0.76
   9  -2 -11   -0.44    0.75
   3   0 -14   61.37    2.89
   4   1 -12    4.95    1.34
   5  -3 -16    1.44    0.80
   3  -2 -16    2.22    1.09
   4  -2 -16    0.80    1.08
   5  -1 -15    9.43    1.39
   8  -1 -12    2.23    0.92
   2   0 -14    8.42    1.66
   7   0 -12    1.76    1.20
   8   0 -10   84.42    2.60
   1   1 -11   54.44    2.30
   2   1 -12    7.67    1.56
   7   1  -9   99.35    2.99
   4   2  -8    0.49    0.98
   2  -2 -16    4.01    1.37
  -1   0 -11    0.50    0.87
   6   1 -11   46.90    2.27
   5   2  -7    2.35    1.00
   1  -3 -16   10.60    1.31
   5  -2 -16    0.67    0.88
  -1  -1 -13    3.96    1.40
   7  -1 -14    1.30    0.85
   3   2  -9    0.77    0.77
   5   2  -8    2.91    1.05
   6  -1 -15   16.14    1.40
   8   0 -11    0.94    1.12
   1   1 -12   35.33    2.08
   2   2  -9   46.87    2.04
   3   2 -10    3.95    1.25
   5   2  -9   30.31    1.95
   1  -2 -16   -0.74    1.11
   7  -2 -15    0.46    0.73
   3  -1 -16   -0.32    1.17
   4  -1 -16    0.55    1.06
   8  -1 -13    4.43    0.94
  -1   0 -12   11.58    1.55
   4   0 -15   24.13    1.96
   6   0 -14   -0.52    1.04
   7   0 -13   10.42    1.36
   0   1 -11    2.46    1.00
   2   1 -13    1.34    0.93
   5   1 -13    7.11    1.53
   4   2 -10    1.18    0.90
   3  -3 -17    4.37    0.88
   6  -2 -16    0.38    0.71
   2  -1 -16    2.66    1.26
   2   2 -10   24.17    1.70
   5   2 -10    7.18    1.51
   6   2  -7    6.76    1.30
   4  -3 -17    0.51    0.70
   5  -1 -16    3.04    0.83
   5   0 -15   12.18    1.32
   1   1 -13    2.81    1.32
   3   2 -11   38.40    2.19
   4   2 -11  328.67    5.89
   6   2  -8    0.65    0.83
   3  -2 -17    0.39    0.95
   4  -2 -17    4.77    0.89
  -1  -1 -14    0.36    1.34
   0   0 -14   24.86    2.12
   1   0 -15   10.21    1.67
   8   0 -12   41.24    1.83
   2   1 -14    2.49    1.51
   1   2 -10    5.94    1.32
   2   2 -11   32.10    2.01
   5   2 -11   19.87    1.86
   6   2  -9   42.19    2.17
   2  -2 -17    1.64    1.02
   1  -1 -16    1.98    1.27
   7  -1 -15   11.51    1.10
   5   1 -14    5.69    1.41
   7   1 -12    6.50    1.31
   3   2 -12   40.16    2.46
   4   2 -12    0.36    1.24
   6   2 -10   67.66    2.73
   0  -2 -16   -0.57    1.17
   5  -2 -17    4.95    0.80
   3   0 -16   14.43    1.66
   4   0 -16    4.00    1.22
   6   0 -15    5.86    1.13
   7   0 -14    0.86    0.77
  -1   1 -11   62.19    2.56
   1   2 -11   31.84    2.06
   2   2 -12   -0.76    1.32
   3  -8  -7    1.56    1.48
   6  -6  -9    2.39    1.49
   2  -3  -9    0.57    1.44
   4  -2  -9   24.61    2.31
   4  -8  -7    2.49    1.32
   5  -8  -7    1.22    0.85
   1  -7  -7   60.11    3.27
   1  -6  -8    5.14    1.74
   3  -6  -9    5.18    2.02
  -1  -5  -6   -1.12    1.11
   3  -9  -4    1.30    1.05
   1  -8  -5    0.28    1.30
   5  -6  -9    2.36    1.73
   2  -5  -9   14.62    2.04
   2  -4  -9    7.42    1.95
   4  -7  -8    0.58    1.55
   5  -7  -8   -0.73    1.39
   7  -6  -8    6.80    1.26
   8  -6  -7    5.09    1.36
   0  -5  -7   11.97    1.98
   1  -5  -8   18.86    2.28
   6  -4  -9    4.70    1.74
   0  -7  -5    1.87    1.59
   2  -6  -8    4.44    1.97
   5  -5  -9  116.49    4.39
   1  -4  -8   20.65    2.16
   3  -4  -9   21.52    2.39
   4  -3  -9   10.07    1.89
   7  -3  -8   -1.50    1.44
   6  -2  -8   -0.64    1.39
   3  -8  -6    5.23    1.65
   2  -7  -7   -0.31    1.74
   0  -6  -6   16.78    2.11
   4  -5  -9   13.58    1.82
   7  -5  -8    6.39    1.58
   9  -5  -6   12.57    1.48
   5  -4  -9   -0.37    1.48
   3  -9  -3    1.40    1.06
   4  -8  -6    0.37    1.29
   6  -7  -7   55.56    2.79
   6  -6  -8   56.89    3.00
   8  -5  -7   14.71    1.71
   2  -3  -8   32.74    2.32
   4  -2  -8    0.84    1.24
   5  -9  -3    6.28    1.26
   2  -8  -5   34.55    2.40
   3  -6  -8    0.38    1.36
   9  -6  -5    0.86    0.94
   2  -5  -8    8.20    1.94
   8  -4  -7    4.38    1.61
   4  -7  -7    1.02    1.59
   7  -7  -6    9.17    1.53
   8  -7  -5   -0.37    0.89
   6  -5  -8    2.49    1.66
   2  -4  -8    0.38    1.15
   6  -3  -8    0.58    1.58
   7  -8  -4    3.42    1.08
   1  -5  -7    2.22    1.31
   3  -5  -8   -0.79    1.65
   6  -4  -8   20.88    2.17
   3  -3  -8    4.60    1.20
   3  -9  -2    0.18    1.04
   3  -8  -5    1.22    1.16
   5  -8  -5    2.90    1.30
   2  -7  -6   81.39    3.60
   4  -5  -8    1.59    1.53
   5  -5  -8   23.58    2.29
   9  -5  -5   -0.47    1.02
   1  -4  -7    1.69    1.17
   3  -4  -8   82.76    3.52
   4  -3  -8   47.93    2.69
   5  -3  -8   -0.29    1.24
   5  -9  -2    0.28    0.90
   6  -7  -6    4.82    1.54
   1  -6  -6   -0.44    1.53
   6  -6  -7    0.37    1.52
   4  -4  -8    1.46    1.46
   5  -4  -8    3.96    1.73
   8  -3  -6    6.52    1.53
   3  -7  -6   -0.45    1.54
   8  -5  -6    1.89    1.34
   7  -4  -7    4.60    1.59
   9  -4  -5    2.50    1.35
   5  -2  -7    1.57    1.29
   6  -8  -4    1.81    1.15
   5  -7  -6    0.02    1.46
   7  -7  -5    9.08    1.45
   4  -6  -7    3.80    1.64
   5  -6  -7    2.58    1.17
   2  -5  -7    2.81    1.19
   7  -2  -6   -0.20    0.95
   3  -9  -1    0.21    0.98
   3  -8  -4   40.34    2.52
   7  -8  -3    2.11    0.88
   9  -7  -2   17.89    1.30
   8  -6  -5   20.63    1.78
   6  -5  -7   11.69    1.76
   2  -4  -7    0.24    0.85
   4  -9  -1   -0.11    0.95
   5  -9  -1    0.38    0.88
   4  -8  -4   16.63    1.85
   5  -8  -4    1.24    1.24
   1  -7  -4   26.44    2.18
   2  -6  -6   -0.76    1.42
   3  -5  -7   33.44    2.50
   0  -6  -4    1.74    1.02
   4  -5  -7   -0.63    1.52
   5  -5  -7   16.28    1.72
   9  -5  -4   11.75    1.46
   3  -4  -7   22.04    2.06
   4  -3  -7    0.68    1.11
   5  -3  -7   13.21    1.82
   6  -8  -3    1.24    1.12
   3  -7  -5   35.23    2.45
   3  -6  -6   62.13    3.17
   9  -6  -3   13.00    1.43
   8  -5  -5   80.08    3.07
   4  -4  -7  122.02    3.97
   9  -4  -4   23.32    1.79
   7  -3  -6   15.45    1.78
   4  -9   0   -0.04    0.96
   7  -8  -2    0.99    0.84
   4  -7  -5   36.18    2.48
   7  -7  -4    7.57    1.24
   9  -7  -1   31.79    1.58
   4  -6  -6    5.56    1.78
   5  -6  -6    1.34    1.41
   2  -5  -6   15.68    1.76
   7  -4  -6    5.57    1.57
   8  -3  -5   79.64    3.01
   5  -8  -3   27.90    2.06
   2  -7  -4   66.34    3.10
   8  -6  -4   -0.53    1.08
   8  -4  -5   14.96    1.73
   5  -9   1    0.79    0.78
   1  -7  -3   13.30    1.78
   2  -6  -5   33.08    2.36
   1  -5  -5    3.34    1.19
   6  -5  -6    0.01    0.90
   6  -3  -6   15.76    1.72
   4  -9   1   -0.52    0.90
   6  -8  -2    3.19    1.28
   6  -7  -4    1.26    1.42
   6  -6  -5    2.43    1.52
   9  -6  -2   14.51    1.49
   3  -5  -6    1.96    1.12
   5  -5  -6   13.99    1.78
   6  -4  -6    7.69    1.54
   5  -9   2   -0.37    0.81
   3  -7  -4    3.09    1.56
   7  -7  -3    7.39    1.44
   1  -6  -4   -0.19    0.94
   4  -5  -6    2.11    1.20
   7  -5  -5   -0.91    1.32
   3  -4  -6  200.79    4.48
   5  -3  -6   -0.51    1.19
   4  -8  -2    7.77    1.51
   5  -8  -2   23.24    1.92
   4  -7  -4   22.94    2.21
   3  -6  -5   -0.82    1.05
   4  -6  -5   83.42    3.46
   8  -6  -3   14.09    1.61
   4  -4  -6    1.45    1.12
   5  -4  -6    3.71    1.14
   7  -4  -5   11.83    1.70
   7  -3  -5    0.20    1.16
   2  -7  -3  123.42    3.84
   9  -7   1   28.69    1.47
   2  -5  -5   14.34    1.55
  10  -5   0    3.53    0.99
   6  -2  -5    5.27    1.20
   4  -9   3    0.36    0.80
   6  -8  -1    1.02    1.12
   1  -7  -2  171.43    4.15
   6  -7  -3    5.78    1.55
   8  -7  -1   11.05    1.35
   9  -6  -1    1.76    1.13
   6  -6  -4   -0.23    1.39
   3  -5  -5    2.51    1.28
   4  -8  -1   42.11    2.36
   7  -8   1    9.34    1.18
   4  -7  -3   43.81    2.54
   9  -7   2   18.74    1.21
   1  -6  -3   30.18    1.93
   4  -5  -5   21.33    1.96
   5  -5  -5   11.48    1.52
   7  -5  -4    3.10    1.42
   6  -4  -5   28.68    2.05
   7  -2  -4    2.37    1.07
   3  -6  -4    3.97    1.42
   5  -6  -4    0.89    1.47
   8  -6  -2    0.25    0.90
   2  -7  -2   12.30    1.67
   9  -7   3   13.92    1.05
   4  -4  -5   74.38    2.78
   5  -3  -5    3.58    1.18
   7  -8   2    2.43    0.92
   7  -7  -1    1.11    1.19
   2  -5  -4   71.30    2.56
   6  -5  -4    0.77    1.19
   9  -5  -1   17.93    1.60
   8  -3  -3   60.98    2.52
   4  -8   0   -0.22    1.23
   6  -8   1    1.68    1.05
   3  -7  -2    9.53    1.67
   2  -6  -3   50.29    2.42
   6  -6  -3    2.04    1.30
  10  -5   2    3.11    0.96
  10  -4   1    1.83    1.03
   4  -7  -2   35.16    2.33
   8  -6  -1    0.68    0.91
   3  -5  -4   50.48    2.34
   5  -5  -4   75.00    3.01
   5  -8   1    0.82    1.11
   7  -8   4    3.58    0.87
   1  -6  -2    1.01    0.88
   3  -6  -3   -0.67    1.11
   5  -6  -3   17.82    1.91
   6  -3  -4   34.12    1.85
   9  -3  -1   83.97    2.78
   4  -8   1   49.19    2.48
   7  -8   5   -0.15    0.66
  10  -5   3    0.03    0.84
   7  -2  -3   61.48    2.24
   5  -7  -1   41.84    2.43
   9  -6   2   12.75    1.29
   6  -5  -3   44.50    2.43
   5  -4  -4   44.36    2.17
   7  -4  -3   -0.34    0.98
   8  -4  -2   -0.36    1.13
   6  -8   3    1.47    0.92
   2  -6  -2   13.06    1.48
  10  -5   4    0.49    0.73
   4  -8   2    7.68    1.52
   7  -7   1    0.42    0.85
   8  -7   3   -0.23    0.82
   7  -5  -2    1.23    1.12
   6  -8   4    2.43    0.89
   2  -7   0   50.53    2.34
   1  -6  -1    4.61    1.11
   3  -6  -2    4.84    1.26
   3  -5  -3  172.38    3.74
   5  -5  -3    2.50    1.03
   6  -4  -3   13.00    1.41
  10  -4   3   12.99    1.26
   3  -8   3    7.04    1.29
   6  -8   5    6.40    0.93
   8  -6   1    2.01    1.19
   4  -8   3   13.69    1.48
   6  -8   7    1.17    0.75
   6  -8   6    9.52    1.01
   8  -7   5   -0.44    0.72
   6  -6  -1    2.35    1.23
   7  -4  -2   12.58    1.54
   8  -4  -1   21.06    1.74
   5  -8   4    0.22    0.73
   9  -6   5    0.18    0.71
   6  -5  -2   11.36    1.36
   9  -5   2    7.38    1.27
   5  -4  -3    9.45    1.15
   8  -3  -1    7.85    1.26
   4  -8   4   17.69    1.52
   5  -8   5    3.10    1.04
   2  -7   1    8.24    1.38
   7  -7   3    7.06    1.26
   5  -6  -1    1.15    1.11
   9  -6   6   17.99    1.15
   7  -5  -1    0.48    0.80
   5  -8   8   21.81    1.21
   5  -8   7    1.33    0.80
   5  -8   6   23.62    1.45
   3  -6  -1    5.06    1.18
   4  -6  -1    0.69    1.14
   9  -6   7   -0.11    0.62
   5  -5  -2    0.95    1.12
  10  -4   5    1.72    0.84
   9  -3   1   94.04    2.81
   4  -8   5    1.10    0.75
   3  -7   1   28.48    1.97
   4  -7   1   -0.45    1.18
   3  -5  -2    0.98    0.87
   9  -5   3   29.88    1.79
   6  -4  -2  190.31    3.90
   3  -8   7    0.99    0.84
   4  -8   7    3.60    0.92
   4  -8   6   -0.40    0.84
   8  -6   3   15.40    1.47
   6  -5  -1  166.84    3.99
   2  -7   2   12.99    1.42
   6  -7   3    4.25    1.36
   9  -5   4    9.58    1.23
   6  -3  -2   47.29    1.84
   4  -7   2   32.57    2.05
   7  -7   9    0.24    0.56
   7  -7   6    7.60    1.09
   8  -6   4    0.40    1.03
   5  -4  -2  199.07    3.75
   7  -3  -1   19.42    1.39
   6  -7   4    1.63    1.09
   7  -7   7    1.38    0.74
   4  -6   0    1.33    1.11
   6  -6   1    1.73    1.25
   5  -5  -1   26.70    1.81
   9  -5   5    1.03    0.91
   9  -3   2   52.23    2.14
   8  -4   1   22.68    1.72
   4  -7   3   42.30    2.21
   6  -7   5   46.65    2.14
   8  -6   6    3.80    0.97
   3  -5  -1   24.67    1.48
   4  -5  -1    1.20    0.67
   6  -5   0    1.72    1.16
   7  -5   1   -0.11    1.11
   9  -5   6   14.37    1.24
   6  -4  -1    2.72    0.78
   5  -6   1   -0.41    0.84
   6  -6   2   26.13    1.85
   8  -6   9    2.01    0.74
   8  -6   7    6.81    0.99
   9  -5   9    6.30    0.80
   9  -5   8    5.60    0.84
   9  -5   7    3.97    0.92
   9  -4   4   22.14    1.56
   6  -7  10    1.42    0.66
   6  -7   6    5.95    1.16
   4  -6   1    0.61    1.05
   6  -3  -1   45.71    1.77
   4  -7   4   26.65    1.81
   6  -7   9   -0.06    0.66
   6  -7   8    0.63    0.76
   5  -4  -1    0.43    0.62
   8  -4   2    1.27    1.09
   3  -7   4    2.09    0.93
   5  -7  11    0.14    0.62
   1  -6   2    0.76    0.64
   6  -6   3    2.41    1.20
   7  -5   2    0.54    0.86
   9  -4   5    3.25    1.04
   5  -7   6    1.07    1.01
   7  -6   5    3.02    1.15
   4  -5   0    8.70    1.16
   6  -4   0  125.11    3.04
   3  -7   5   35.45    1.95
   5  -7  10   12.52    1.07
   5  -7   7   27.02    1.65
   2  -6   2   11.78    1.20
   7  -6  11    1.25    0.60
   9  -4   6    8.27    1.13
   8  -3   2   11.65    1.27
   4  -7  11    0.80    0.66
   5  -7   9    1.21    0.78
   5  -7   8    0.38    0.86
   3  -6   2    2.96    1.11
   6  -6   4   -0.05    1.10
   7  -5   3   44.29    2.11
   9  -4  10    6.24    0.79
   9  -4   7    8.99    1.11
   3  -7   6   -0.82    1.06
   7  -6  10    8.93    0.98
   7  -6   9    0.65    0.76
   7  -6   8    6.34    1.03
   7  -6   7    3.74    1.02
   6  -5   2   13.59    1.45
   8  -5  11    8.74    0.81
   8  -5   6    1.88    0.99
   9  -4   9    4.73    0.86
   9  -4   8    1.51    0.80
   7  -3   1   20.12    1.37
   8  -2   2   44.88    1.83
   2  -7   7    0.02    0.88
   4  -7  10   90.76    2.33
   4  -7   9    2.33    0.91
   4  -7   8   -1.20    0.89
   4  -7   7    0.32    0.79
   8  -5   7   16.65    1.39
   7  -4   2   11.27    1.31
   8  -4   4    1.15    1.00
   6  -3   0    0.23    0.57
   3  -7  10    2.39    0.84
   3  -7   8    0.23    0.87
   4  -6   3   19.34    1.56
   6  -6   5    1.83    0.91
   4  -5   1   -0.15    0.61
   7  -5   4    5.07    1.10
   8  -5  10    8.84    0.92
   8  -5   9    2.11    0.79
   8  -5   8    2.47    0.90
   6  -4   1    2.41    0.73
   8  -3   3   65.57    2.29
   3  -7   9   -0.36    0.80
   5  -6   4    1.52    0.87
   6  -6  12    0.18    0.45
   3  -5   1   24.47    1.41
   9  -3  11    2.68    0.65
   7  -2   1   10.85    0.91
   1  -6   4    0.51    0.77
   5  -5   2    0.22    0.75
   7  -5   5    0.74    0.92
   8  -4   5   16.32    1.44
   9  -3   7   60.70    2.12
   5  -6   5   13.00    1.37
   6  -6  11    0.05    0.50
   7  -4   3    0.43    0.94
   7  -3   2   29.93    1.56
   9  -3  10   12.25    1.04
   9  -3   9   28.30    1.43
   9  -3   8   10.78    1.12
   8  -2   3    0.60    0.87
   2  -6   4   44.16    1.85
   6  -6   9    2.76    0.93
   4  -5   2   12.53    1.20
   5  -4   1    0.58    0.52
   8  -3   4    1.42    0.99
   6  -5   4    1.10    1.04
   7  -5  12    0.00    0.65
   9  -2  11    0.14    0.61
   1  -6   5   12.77    1.12
   5  -6  12    4.78    0.79
   3  -5   2   -0.10    0.57
   5  -5   3    1.86    0.82
   7  -5  11   10.34    1.01
   7  -4   4    5.35    1.02
   8  -4  11    6.79    0.86
   7  -2   2   10.28    0.98
   9  -2  10    1.22    0.84
   9  -2   8    3.11    0.94
   3  -6   5    1.58    1.04
   4  -6  13   66.97    1.81
   5  -6  11   23.44    1.34
   5  -6   7    1.31    0.83
   7  -5  10   11.89    1.15
   7  -5   9   27.05    1.58
   7  -5   8    4.11    1.08
   8  -4  10    0.35    0.71
   8  -4   9    2.07    0.88
   8  -4   8  177.11    3.52
   9  -2   9    0.55    0.80
   4  -6   6    7.11    1.20
   5  -6  10    3.19    0.94
   5  -6   9    0.99    0.94
   4  -5   3   31.07    1.60
   6  -5   5    4.32    0.85
   6  -4   3   12.30    1.22
   1  -6   6    0.62    0.81
   2  -6  13    0.54    0.70
   3  -6  13    3.15    0.72
   4  -6  12    6.47    0.92
   6  -5  13    2.66    0.71
   6  -3   2   47.32    1.72
   8  -3  13   17.58    1.00
   8  -3   6    4.97    1.10
   2  -6   6    1.23    0.88
   4  -6   7    2.31    0.86
   3  -5   3  174.39    3.19
   6  -5   6    0.24    0.80
   8  -2   5    0.37    0.87
   1  -6   7   36.14    1.62
   3  -6  12    3.44    0.79
   3  -6   7   -0.69    0.95
   4  -6  11   72.23    2.19
   4  -6  10   12.97    1.26
   4  -6   8    1.06    0.98
   6  -5  12    0.26    0.70
   6  -5   7   14.91    1.46
   7  -4  13    5.25    0.72
   7  -4   6    5.65    1.07
   7  -3   4    5.60    1.04
   8  -3  12    4.94    0.82
   8  -3   7    3.05    1.02
   7  -2   3   59.45    1.87
   2  -6  12   11.24    1.01
   4  -5  15    0.10    0.51
   4  -5   4   21.41    1.42
   5  -5  14   16.56    0.99
   6  -4  15    0.29    0.49
   1  -6   8    7.63    1.04
   2  -6   8    6.70    1.08
   3  -6   9    6.31    1.13
   3  -6   8    0.90    0.97
   6  -5  11    4.17    0.76
   6  -5  10    5.57    1.08
   6  -5   8    3.23    0.78
   7  -4  12   -0.12    0.67
   7  -4   7    3.98    1.01
   8  -3  11    0.80    0.76
   8  -3  10    1.04    0.87
   8  -3   9   16.62    1.36
   8  -2   6    4.40    0.99
   1  -6   9    5.79    0.97
   2  -6  11   16.89    1.23
   2  -6   9   35.13    1.70
   3  -5   4   49.13    1.81
   5  -5   6   14.97    1.35
   6  -3   3  162.37    3.01
   8  -2  13   -0.03    0.60
   3  -5  15   12.25    0.90
   4  -5   5   20.59    1.37
   6  -4   5   32.69    1.72
   7  -3   5    0.58    0.73
   4  -5  14   -0.23    0.56
   5  -5   7   22.50    1.51
   7  -3  14    2.40    0.60
   7  -2   4    2.23    0.80
   8  -2  12    1.17    0.69
   2  -5  15    0.27    0.58
   6  -4   6    6.63    1.13
   7  -3   6   15.14    1.28
   8  -1  13    4.10    0.70
   4  -5   6    1.00    0.71
   5  -5  11   -0.24    0.64
   5  -5   9  119.44    3.06
   6  -4  13   13.25    1.06
   6  -3   4   34.44    1.56
   7  -3  13   -0.18    0.61
   7  -2  15    0.05    0.49
   8  -2  11    0.64    0.75
   8  -2  10    2.92    0.91
   2  -5   5   14.64    1.09
   3  -5  14    2.44    0.73
   4  -5  13    9.26    0.99
   4  -4  16    0.08    0.48
   5  -4  15    2.06    0.63
   6  -4   7    0.52    0.83
   7  -2   5    6.81    0.93
   7  -1   4    1.59    0.65
   3  -5   6    3.19    0.92
   4  -5   7    1.36    0.74
   5  -4   5   22.51    1.41
   6  -4  12    8.58    1.06
   6  -4   8   15.57    1.40
   7  -3  12    2.39    0.81
   8  -1  12    2.19    0.76
   8  -1   8   -0.22    0.82
   1  -5  14    1.33    0.67
   2  -5  14    0.18    0.61
   4  -5   8    0.90    0.94
   6  -4  11    2.52    0.95
   6  -4   9    7.78    1.19
   6  -3  15    0.15    0.45
   6  -3   5   50.49    1.82
   7  -3  11    7.02    1.04
   7  -3   9    5.97    1.09
   7  -3   8   -0.07    0.68
   8  -1  11   51.98    1.88
   8  -1  10    0.44    0.77
   1  -5   6   -0.42    0.65
   2  -5   6   14.84    1.12
   3  -5  13   -0.32    0.79
   3  -5   7   27.17    1.52
   4  -5   9   16.54    1.41
   5  -4  14   10.14    0.97
   5  -4   6    4.47    0.98
   7  -2  14    2.04    0.70
   7  -2   6    1.29    0.82
   3  -4  16    4.45    0.66
   5  -3  16    1.12    0.58
   6  -2  16    0.00    0.45
   7  -1   5   11.29    0.97
   1  -5  13    8.16    0.96
   2  -5   7    1.64    0.78
   3  -5   8    0.66    0.86
   4  -4  15    1.62    0.63
   4  -4   5   73.91    2.07
   5  -4  13    1.51    0.81
   5  -4   7   15.68    1.30
   4  -3  17    0.53    0.47
   6  -3  14    0.12    0.66
   6  -2   4    0.55    0.49
   1  -5   7    1.00    0.58
   3  -5  11   -0.08    0.66
   3  -5  10    2.50    0.95
   1  -5   8   16.83    1.17
   1  -4  16    0.90    0.62
   2  -4  16    4.06    0.68
   5  -4   8    5.31    1.05
   6  -3   7   27.93    1.53
   7  -2  12    1.38    0.80
   7  -2   8    1.12    0.92
   7  -1  14    1.04    0.69
   7  -1   6   11.15    1.03
   1  -5  11    1.26    0.80
   2  -5  10   70.18    2.22
   3  -4  15    2.48    0.69
   4  -4   6    0.77    0.75
   5  -4   9    0.53    0.75
   5  -3  15    7.68    0.87
   6  -2  15   -0.20    0.53
   6  -2   5    4.24    0.78
   1  -5  10   53.02    1.86
   5  -3   5    1.83    0.55
   6  -3  12    1.86    0.71
   6  -3   8    0.77    0.70
   6  -1  16    3.54    0.66
   4  -4  13   11.70    1.15
   4  -4   7  136.07    2.90
   4  -3  16    2.78    0.68
   7  -1  13    1.64    0.78
   7  -1   7   15.06    1.17
   2  -4  15   15.27    1.11
   3  -4  14    1.41    0.77
   5  -3  14    8.62    1.02
   5  -3   6   -0.61    0.56
   6  -2  14   15.20    1.12
   6  -2   6   22.23    1.26
   1  -4  15    7.53    0.83
   4  -4  11  189.23    3.63
   4  -4   9  154.12    3.24
   4  -4   8    0.66    0.65
   3  -2  18    0.07    0.38
   2  -3  17   -0.05    0.54
   5  -3  13   30.39    1.59
   4  -2  17    6.25    0.69
   6  -1  15   12.67    0.96
   7  -1  10    0.58    0.86
   2  -4  14   54.02    1.88
   3  -4   7   23.57    1.27
   3  -3  16    0.46    0.60
   4  -3  15    9.62    0.97
   3  -4  12   90.23    2.50
   3  -4   8   71.30    2.10
   5  -3   8   -0.15    0.77
   5  -2  15    1.35    0.72
   6  -2   8   -0.40    0.72
   7   0  12    1.50    0.81
   0  -4  14    1.11    0.65
   1  -4  14   41.68    1.63
   3  -4  11   35.69    1.69
   5  -3  11    7.85    1.01
   2  -2  18    1.75    0.53
   6  -2  11   13.26    1.25
   6  -2  10   69.84    2.25
   6  -2   9   46.22    1.85
   6  -1  14    2.27    0.78
   7   0  10  130.87    2.86
   2  -4   7    0.15    0.63
   3  -4  10   76.35    2.25
   4  -3  14   15.22    1.12
   4  -3   6    1.28    0.65
   5  -1  16    2.35    0.65
   6  -1   6   94.18    2.11
   6   0  15    6.29    0.81
   1  -4  13    1.29    0.82
   2  -4   8    0.73    0.74
   2  -3  16    0.76    0.49
   3  -3  15    0.04    0.73
   1  -2  18    0.63    0.47
   3  -2  17   -0.19    0.51
   4  -2  16   -0.30    0.60
   5  -2  14    2.31    0.85
   4   0  18    2.49    0.46
   2  -4  11   33.54    1.59
   2  -4   9    7.86    1.01
   4  -3   7    0.27    0.69
   0  -2  18   -0.19    0.44
   5  -2   6  108.60    2.25
   3  -1  18   -0.08    0.45
   4  -1  17    0.46    0.58
   6  -1  13   17.67    1.29
   6  -1   7   19.86    1.16
   1  -4  12   22.62    1.38
   2  -4  10   13.38    1.08
   6   0  14   -0.59    0.73
   0  -4  12    1.92    0.64
   1  -4  11  111.59    2.59
   1  -4   9   39.49    1.52
   1  -4   8   19.07    1.02
   2  -3  15   14.46    1.16
   4  -3  11   13.51    1.22
   4  -3   9    8.43    1.04
   4  -2  15   62.33    2.00
   5  -2   7    3.03    0.65
   5  -1  15    9.30    0.99
   0  -4  10   65.35    1.87
   4  -3  10  258.62    4.02
   2  -2  17    2.21    0.61
   5  -2  12    7.31    1.02
   6  -1  10   56.30    2.01
   6  -1   9   -0.05    0.80
   5   0  16    2.55    0.54
   3  -3  13   18.69    1.38
   3  -2  16    1.46    0.59
   5  -2   9   31.52    1.52
   5  -2   8    2.69    0.62
  -1  -3  15   -0.22    0.62
   1  -3  15   -0.04    0.58
   1  -2  17    4.44    0.72
   2  -1  18   15.36    0.88
   4  -1  16    0.69    0.68
   5  -1  14    5.92    0.99
   4   0  17   14.65    0.91
   6   0   7   83.17    2.00
   5   1  16    1.94    0.67
   5   2  16    0.36    0.47
  -1  -2  17    4.21    0.63
   3  -1  17    8.04    0.83
   3  -3  10   11.47    1.11
   3  -3   8    3.85    0.64
   2  -2  16    3.12    0.80
   3  -2  15    0.00    0.76
   4  -2  13  267.68    4.21
   5  -1  13    7.48    1.07
   6   0  10    7.38    1.02
   1  -3  14    1.04    0.89
   1  -1  18    0.62    0.51
   4   1  17   -0.21    0.46
   2  -3  12   79.48    2.34
   4  -2  12   -0.24    0.90
  -1  -1  18    0.65    0.47
   4  -1  15    0.74    0.63
   5  -1   7   13.51    0.96
   3   1  18   -0.37    0.43
   5   1  15    7.64    0.94
   1  -3  13   -0.36    0.83
   4  -2   8    0.24    0.65
   2  -1  17    2.03    0.70
   3  -1  16    0.55    0.72
   5  -1  11   13.93    1.22
   2   0  18    1.94    0.58
   4   0  16    5.34    0.85
   6   1  11   50.35    1.89
   5   2  15    1.30    0.72
   2  -3  10    4.04    0.82
   4  -2  10    0.94    0.64
   4  -2   9   21.43    1.26
   5  -1   9    0.37    0.78
   3   0  17    3.09    0.68
   6   1   9   -0.50    0.73
  -1  -3  13   -0.06    0.73
   0  -3  13    1.47    0.81
   1  -3  12    6.83    1.06
   2  -3   9    0.48    0.54
  -1  -2  16    0.07    0.62
   0  -2  16    0.29    0.69
   3  -2  13   10.22    1.20
   1  -1  17   20.91    1.17
   4   1  16    1.19    0.66
   5   1  14    6.44    1.05
   2  -2  14    3.62    0.89
   3  -2  12   40.92    1.80
   1   0  18    2.69    0.63
   2   1  18   10.85    0.81
  -2  -1  17    0.27    0.55
   2  -1  16    1.05    0.79
   3   1  17    6.99    0.80
   4   2  16    0.06    0.61
   5   2  14    1.41    0.60
  -2  -2  15   -0.04    0.60
  -1  -1  17   20.72    1.09
   0  -1  17    1.07    0.54
   4  -1  12    4.30    0.91
  -2   0  18    1.75    0.55
   0   0  18    0.09    0.51
   2   0  17    0.27    0.69
   3   0  16   15.58    1.18
   2   2  18    1.54    0.50
   1  -2  14   13.48    1.24
   2  -2  13   -0.49    0.88
   3  -2   9    0.65    0.69
   4  -1  11  154.71    3.15
  -1   0  18    2.78    0.62
   4   0  14    5.17    0.95
   4   1  15   -0.79    0.77
   3   2  17    0.59    0.54
  -1  -3  10  172.32    2.75
   1  -1  16    1.00    0.81
   2  -2  12    0.33    0.85
   1   1  18    0.45    0.47
   1   0  17    0.35    0.67
   2   1  17    0.74    0.66
   3   1  16    0.36    0.74
   5   1  11   15.00    1.30
   4   3  15    6.63    0.82
  -2  -2  14    3.91    0.82
   2  -2  11   29.58    1.41
   2   0  16    3.51    0.90
   5   1  10    7.62    1.06
   1   2  18    0.97    0.52
  -3  -9   5    2.29    0.79
   1  -9   5    7.10    1.12
   1  -8   1   14.02    1.56
   2  -8   2   11.07    1.50
   3  -8   4   36.51    2.08
   2  -7   0   49.01    2.28
   3  -5  -1   20.78    1.35
  -1  -9   3    4.49    1.06
   0  -9   3   59.97    2.35
   1  -9   4    2.96    1.01
  -3  -7  -1   29.31    1.76
   1  -7  -1  126.90    3.58
   3  -7   1   27.61    1.81
   4  -7   3   46.53    2.29
   1  -6  -2   -0.41    0.69
   4  -6   1    1.60    1.09
   5  -6   4   -0.65    1.00
  -3  -9   4    2.38    0.82
  -2  -9   3   12.28    1.22
  -2  -8   0   -0.35    1.03
   0  -8   0  475.26    6.64
   4  -5   0    8.81    1.08
   2  -9   8   -0.28    0.60
   2  -9   7    0.19    0.55
   2  -9   6    0.67    0.60
   2  -9   5   -0.56    0.79
   4  -7   2   35.88    2.08
   5  -6   3   17.44    1.61
   5  -5   2    0.97    0.78
  -1  -9   2    0.45    0.70
   4  -8   6   -0.15    0.83
   2  -7  -1    9.63    1.45
   5  -7   7   23.95    1.55
   5  -7   6    1.74    1.19
  -1  -6  -3   30.00    1.70
   2  -6  -2   12.71    1.40
   3  -6  -1    4.93    0.96
  -3  -9   3    2.29    0.78
  -2  -9   2    2.87    0.92
   2  -9   4    5.53    1.03
   4  -8   8    4.54    0.89
   4  -8   5   -0.32    0.94
   5  -7   5   28.12    1.72
  -2  -6  -3   47.29    1.97
   4  -6   0    1.74    0.95
   1  -9   2    0.01    0.94
   2  -9   3   14.13    1.36
  -1  -8  -1   15.15    1.44
   2  -8   0   -0.51    1.18
   4  -8   4   17.13    1.51
   4  -7   1   -0.62    1.11
   1  -6  -3   26.98    1.64
   5  -6   2   11.28    1.40
   3  -5  -2    0.78    0.61
   5  -5   1   27.24    1.68
   0  -9   1   -0.67    0.94
   2  -5  -3   80.43    2.29
   4  -5  -1   -0.33    0.66
  -3  -9   2    1.11    0.77
  -2  -9   1    5.46    1.01
   3  -9   5    1.75    0.79
   4  -8   3   13.83    1.42
   2  -7  -2   13.33    1.47
   3  -7  -1   28.28    1.88
   3  -6  -2    3.90    1.02
   1  -9   1    9.23    1.10
   2  -9   2    3.02    0.86
   3  -9   4    1.63    0.82
  -1  -7  -3   12.19    1.50
   0  -7  -3   39.08    2.11
   2  -6  -3   48.61    2.15
   4  -6  -1    0.72    0.89
   5  -6   1   -0.54    1.03
  -1  -8  -2   -0.89    1.04
   4  -8   2    6.00    1.20
  -2  -7  -3  118.60    3.13
   1  -7  -3   15.49    1.60
   3  -9   3    3.04    0.92
  -1  -6  -4    0.80    0.72
   0  -6  -4    2.38    0.87
   4  -5  -2   13.80    1.28
   0 -10   4    1.91    0.60
  -2  -9   0   -0.54    0.79
   1  -8  -2   -0.40    0.82
   4  -8   1   46.72    2.20
   3  -7  -2    9.11    1.35
  -2  -6  -4   44.66    1.90
   1  -6  -4   -0.58    0.89
   3  -9   2   -0.42    0.85
   5  -8   5    1.50    0.83
   2  -7  -3  122.84    3.48
   4  -7  -1    0.75    1.01
   5  -7   1   40.96    2.10
   3  -6  -3    1.66    1.02
   4  -6  -2   18.49    1.55
   6  -6   3    0.58    0.98
   2  -5  -4   59.05    1.98
   1 -10   4   -0.23    0.52
   0  -9  -1    0.23    0.93
   5  -8   4   -0.15    0.76
   2  -6  -4   45.42    2.10
   5  -5  -1   24.31    1.61
   1 -10   3   10.13    0.89
  -1  -9  -1    7.43    0.99
   3  -9   1    1.07    0.88
   4  -9   5   -0.44    0.61
   4  -8   0   -0.93    1.00
   5  -8   3   29.43    1.62
  -1  -7  -4   27.62    1.81
   1  -8  -3    6.19    1.35
   1  -7  -4   25.66    1.70
   3  -7  -3   61.96    2.58
   5  -6  -1    0.53    1.13
   1  -5  -5    2.72    0.91
   4  -5  -3   30.76    1.66
   6  -5   1  156.88    3.49
  -1 -10   2    5.99    0.74
  -2  -9  -1    4.65    0.92
   4  -9   3    0.88    0.78
  -2  -7  -4   73.82    2.49
   4  -7  -2   30.30    1.86
   6  -7   4    1.58    0.90
  -1  -6  -5   13.61    1.38
   2 -10   3   -0.22    0.54
   4  -8  -1   47.86    2.21
   2  -7  -4   74.94    2.63
   6  -7   3    4.97    1.04
   1  -6  -5   13.62    1.25
   3  -6  -4    5.64    1.16
   6  -6   1    0.27    1.00
   5  -5  -2    2.09    1.01
  -1  -9  -2   -0.02    0.84
   1  -9  -2   -0.61    0.86
   5  -7  -1   39.21    2.06
   6  -7   2    1.41    0.92
   2  -5  -5   11.90    1.09
   6  -5   0    2.37    1.11
   5  -4  -2  191.54    3.52
  -1 -10   1    0.22    0.55
   1 -10   1   -0.45    0.60
   2 -10   2    0.51    0.63
   0  -7  -5    0.39    1.15
   2  -6  -5   28.16    1.67
   5  -6  -2   10.03    1.17
   6  -6   0   61.06    2.40
   3  -9  -1   -0.08    0.91
   4  -9   1    0.23    0.56
  -1  -7  -5   21.92    1.64
   1  -7  -5   23.24    1.80
   3  -7  -4    2.50    1.24
   4  -7  -3   54.17    2.41
   6  -7   1   16.81    1.43
   4  -5  -4   21.91    1.51
   0 -10   0   50.90    1.65
   2 -10   1    0.67    0.61
  -2  -9  -2    2.04    0.80
   4  -8  -2    6.12    1.21
   4  -6  -4   64.29    2.48
   3  -5  -5    1.49    0.98
   4  -4  -4   26.36    1.48
   0  -9  -3   63.90    2.28
   2  -7  -5   85.99    2.83
   0  -6  -6   16.44    1.53
   3  -6  -5    0.41    1.01
  -1  -5  -6    0.35    0.84
   1  -5  -6   -0.14    0.68
   5  -5  -3    3.29    0.92
   6  -5  -1  160.83    3.51
   1  -9  -3    3.14    0.79
  -2  -8  -4   47.54    1.96
   6  -7   0   32.76    1.80
  -1  -6  -6    2.01    1.01
   1  -6  -6   -0.10    0.78
   6  -6  -1    0.88    0.83
   5  -4  -3    9.56    1.15
   6  -4  -1    2.52    0.94
   2 -10   0    5.31    0.80
   2  -9  -3   14.42    1.33
   3  -9  -2    0.46    0.68
   5  -9   3    7.26    0.77
   5  -8  -1    0.95    0.73
   4  -7  -4   26.34    1.77
   2  -6  -6    1.88    1.11
   2  -5  -6   12.28    1.12
   1 -10  -1   -0.04    0.65
   5  -9   2    0.14    0.63
   3  -8  -4   38.16    1.94
   4  -8  -3   11.44    1.21
   6  -8   2    3.71    0.85
   3  -7  -5   28.20    1.70
   4  -5  -5   20.43    1.50
   6  -5  -2   12.33    1.38
   3 -10   1    0.42    0.43
  -1  -8  -5    1.98    0.98
   1  -7  -6   15.07    1.41
   6  -7  -1   21.02    1.55
   4  -6  -5   76.02    2.66
   6  -6  -2   27.40    1.80
   3  -5  -6    3.53    1.04
   5  -5  -4   66.93    2.40
   2 -10  -1    0.37    0.58
   1  -9  -4    2.11    0.89
   3  -9  -3    3.21    0.90
   5  -9   1    0.14    0.65
   5  -8  -2   24.00    1.54
   6  -8   1    1.43    0.77
  -1  -7  -6   17.50    1.48
   2  -7  -6   79.60    2.82
   3  -6  -6   58.42    2.35
   6  -4  -2  189.92    3.61
   4  -9  -2    7.17    0.97
   1  -5  -7    0.89    1.02
   3  -4  -6  186.99    3.56
   5  -4  -4   43.15    1.81
   0 -10  -2    0.11    0.54
   1 -10  -2    7.23    0.84
  -1  -9  -4    2.11    0.83
   2  -9  -4    4.59    0.97
   3  -8  -5    0.10    1.00
   4  -8  -4   18.36    1.37
   6  -8   0   19.47    1.25
   4  -7  -5   28.75    1.68
   6  -7  -2    1.08    1.03
   1  -6  -7   35.72    1.88
   2  -5  -7    1.76    0.96
   6  -5  -3   47.38    2.18
   0  -8  -6   20.53    1.53
   5  -8  -3   26.60    1.60
   3  -7  -6   -0.24    0.83
  -1  -6  -7   42.01    2.00
   2  -6  -7   39.60    2.10
   6  -6  -3    1.08    0.87
  -1  -5  -7    0.86    0.86
   4  -5  -6    0.37    0.96
   2 -10  -2    0.45    0.53
   3 -10  -1    0.80    0.52
   5  -9  -1   -0.64    0.64
   6  -8  -1    1.58    0.80
   0  -7  -7   66.72    2.50
   1  -7  -7   58.74    2.45
   4  -6  -6    6.44    1.17
   5  -6  -5   12.73    1.37
   5  -5  -5   11.49    1.18
   2  -4  -7    0.70    0.82
   6  -4  -3   14.73    1.35
   1  -9  -5    6.66    1.00
   3  -9  -4    2.21    0.70
   4  -9  -3    0.86    0.71
  -1  -8  -6   16.02    1.32
   2  -8  -6    6.13    1.01
   2  -7  -7   -0.66    1.08
   6  -7  -3    6.31    1.16
   3  -6  -7   -0.25    0.93
   3  -5  -7   26.80    1.72
   4  -4  -6    0.86    0.87
   5  -4  -5   20.69    1.50
   2  -9  -5   -0.10    0.72
   4  -8  -5    0.42    0.92
  -1  -7  -7   58.66    2.22
   6  -6  -4   -0.62    0.98
   6  -5  -4    0.35    1.08
   1 -10  -3    9.51    0.82
   5  -9  -2    0.38    0.60
   3  -8  -6    7.17    1.15
   5  -8  -4    1.01    0.86
   6  -8  -2    4.04    0.87
   1  -5  -8   20.46    1.61
   3  -4  -7   20.17    1.38
   2 -10  -3    0.19    0.55
  -1  -9  -5    6.02    0.85
   0  -6  -8    0.77    1.08
   1  -6  -8    7.90    1.31
   2  -5  -8    7.68    1.26
   4  -5  -7    1.82    1.05
   5  -5  -6   14.71    1.49
   7  -5  -2    0.86    1.03
   6  -4  -4   84.98    2.61
   4  -9  -4    9.90    1.03
   6  -7  -4    1.20    0.91
   7  -7  -1    1.29    0.82
   2  -6  -8    6.37    0.98
   4  -6  -7    2.54    0.77
   5  -6  -6    1.28    0.82
   1  -4  -8   24.76    1.57
   5  -3  -5    3.36    0.88
   2  -8  -7    5.10    1.09
   4  -8  -6   -0.16    0.85
   6  -8  -3    1.54    0.80
  -1  -6  -8    7.25    1.24
   6  -6  -5    2.55    1.09
  -1  -5  -8   16.28    1.35
   3  -5  -8    0.50    1.01
   6  -5  -5    3.50    1.21
   0  -4  -8  832.22    7.23
   2  -4  -8    1.38    0.83
   4  -4  -7  118.00    3.06
   5  -4  -6    2.77    1.00
   1  -9  -6    0.63    0.78
   5  -9  -3    6.85    0.80
   5  -8  -5    2.59    0.89
   5  -7  -6    1.13    0.97
   7  -7  -2   47.42    1.82
   3  -6  -8    2.23    0.89
   7  -5  -3   39.85    2.00
   2  -9  -6    0.74    0.58
   3  -8  -7    0.36    0.85
   3  -4  -8   66.85    2.41
   6  -3  -4   29.19    1.52
   4  -9  -5    0.41    0.64
   6  -7  -5   41.79    1.90
   5  -6  -7    1.36    1.06
   5  -5  -7   16.71    1.55
   7  -4  -3   -0.54    0.92
   3  -9  -6    0.81    0.70
   6  -8  -4    2.07    0.76
   7  -7  -3    4.77    0.94
   2  -6  -9   35.28    1.96
   4  -6  -8    0.27    1.04
   1  -5  -9  151.73    3.57
   2  -5  -9   15.91    1.55
   4  -5  -8    0.68    0.81
   6  -5  -6    0.52    1.01
   7  -5  -4    5.34    1.21
   4  -3  -7    0.67    0.80
   5  -3  -6    1.43    0.89
   5  -9  -4    3.93    0.61
   1  -8  -8    8.38    1.12
   2  -8  -8    1.64    0.86
   4  -8  -7    3.64    0.91
   5  -7  -7   30.12    1.70
   7  -6  -4    1.27    0.79
   0  -5  -9    1.86    0.83
   4  -4  -8    1.38    1.05
   5  -4  -7   17.77    1.36
   1  -7  -9    8.08    1.29
   4  -7  -8   -0.82    0.92
   3  -6  -9    6.51    1.17
   3  -5  -9   21.55    1.61
   1  -4  -9   42.66    1.91
   2  -4  -9    8.63    1.25
   6  -4  -6    6.75    1.29
   7  -4  -4    4.71    1.16
   3  -3  -8    5.50    1.04
   1  -9  -7    5.13    0.78
   3  -8  -8    9.81    1.11
   2  -7  -9   13.13    1.22
   6  -7  -6    4.88    0.96
   7  -7  -4    7.99    0.97
  -1  -5  -9  140.01    3.25
   0  -9  -7    0.33    0.65
   6  -8  -5    7.54    0.91
   7  -8  -2    1.94    0.58
  -1  -6  -9    4.98    1.11
   7  -6  -5    2.46    0.97
   7  -5  -5    0.98    1.03
   3  -4  -9   19.04    1.46
   3  -9  -7   10.03    0.88
   5  -9  -5    2.80    0.62
   6  -6  -7    0.11    0.93
   4  -5  -9   13.98    1.25
   6  -5  -7   12.07    1.25
   5  -4  -8    4.65    1.20
   5  -3  -7   13.16    1.15
   4  -8  -8    5.06    0.89
   5  -8  -7    1.11    0.72
   7  -8  -3    2.56    0.65
   5  -7  -8    0.12    0.84
   1  -6 -10   11.44    1.42
   1  -5 -10   54.20    2.39
   2  -5 -10   58.70    2.43
  -1  -4  -9   37.66    1.73
   4  -4  -9  147.83    3.64
   6  -4  -7    1.38    1.04
   7  -4  -5   11.85    1.36
   1  -3  -9  135.81    3.06
   2  -3  -9    0.26    0.81
   6  -3  -6   15.04    1.33
   1  -8  -9    0.82    0.76
   4  -7  -9    2.58    0.95
   6  -7  -7   58.74    2.02
   7  -7  -5    8.92    0.99
   3  -3  -9   64.17    2.36
   7  -3  -4    6.27    1.03
   6  -8  -6   10.25    0.87
   0  -6 -10    4.54    1.14
   7  -6  -6    7.42    1.14
   1  -4 -10  100.55    2.97
   2  -4 -10   16.02    1.53
   2  -9  -8   -0.05    0.65
   4  -9  -7    1.66    0.56
   3  -8  -9    2.35    0.74
   2  -7 -10    1.34    0.92
   5  -6  -9    0.79    0.94
   6  -6  -8   55.30    2.14
   6  -5  -8    4.38    1.16
   0  -4 -10   76.84    2.50
   3  -4 -10   87.95    2.87
   5  -3  -8   -0.45    0.88
   6  -2  -5    4.71    0.89
   1  -9  -8    0.11    0.54
   4  -6 -10   12.07    1.34
   4  -5 -10   58.29    2.42
   5  -4  -9    0.49    0.93
   7  -4  -6    4.58    0.99
   4  -3  -9    8.32    1.27
   6  -3  -7   26.05    1.67
   7  -3  -5   -0.28    0.89
   5  -8  -8   28.02    1.35
   5  -7  -9    1.87    0.81
   7  -7  -6    8.09    0.96
   8  -6  -4   -0.34    0.80
   6  -4  -8   18.05    1.46
   4  -2  -8   -0.08    0.69
   5  -2  -7    2.21    0.91
   4  -8  -9   10.04    0.98
   6  -7  -8    1.36    0.73
   2  -6 -11   16.95    1.51
   7  -6  -7    1.53    0.91
   1  -5 -11    2.03    1.16
   2  -5 -11  158.93    3.82
   4  -4 -10   48.44    2.14
   1  -3 -10  168.11    3.57
   2  -3 -10    3.61    0.88
   6  -8  -7    1.43    0.60
   4  -7 -10   91.05    2.50
   3  -5 -11    1.16    0.97
   7  -4  -7    3.86    1.22
   3  -3 -10   10.50    1.19
   3  -2  -9    1.35    0.81
   6  -2  -6   24.19    1.44
   2  -8 -10    2.44    0.74
   3  -6 -11    6.41    1.01
   5  -6 -10    1.38    0.92
   6  -6  -9    1.88    0.89
   8  -6  -5   19.97    1.33
   0  -5 -11    8.58    1.26
   1  -4 -11  104.28    3.11
   2  -4 -11   26.82    1.74
   6  -3  -8    1.63    1.04
   7  -3  -6   13.72    1.31
   1  -8 -10    0.53    0.65
   3  -8 -10    3.02    0.68
   2  -7 -11    6.70    1.06
   7  -7  -7    0.47    0.67
   5  -4 -10   60.90    2.46
   6  -4  -9    6.62    1.27
   4  -3 -10  300.44    5.06
   5  -2  -8    3.69    0.87
   1  -7 -11    0.88    0.79
   3  -7 -11    4.04    0.86
   4  -6 -11   70.13    2.36
   7  -6  -8    5.33    0.98
   7  -5  -8    4.81    1.15
   4  -2  -9   21.23    1.38
   5  -8  -9    4.13    0.67
   6  -7  -9    0.07    0.58
   8  -5  -6    1.78    1.03
   7  -3  -7   21.29    1.58
   6  -2  -7    7.48    0.95
   4  -8 -10    0.56    0.56
   0  -7 -11    9.00    1.02
   8  -6  -6    4.91    0.88
   6  -5 -10    3.57    1.05
   1  -3 -11    8.30    1.33
   3  -3 -11   10.51    1.44
   5  -3 -10  120.59    3.36
   1  -2 -10    7.38    1.02
   3  -2 -10    2.90    1.05
   4  -7 -11    0.60    0.68
   5  -6 -11   24.17    1.43
   6  -6 -10   12.35    1.16
   5  -5 -11   -0.94    0.69
   5  -2  -9   28.77    1.71
   7  -7  -8   15.97    1.01
   1  -6 -12   -0.47    0.91
   7  -5  -9   25.02    1.61
   1  -4 -12   20.93    1.72
   3  -4 -12   86.47    2.98
   0  -3 -11   14.38    1.36
   4  -3 -11   12.34    1.44
   4  -2 -10    1.47    1.05
   7  -2  -6    0.16    0.86
   5  -1  -7   13.09    1.04
   7  -6  -9    0.38    0.70
   4  -5 -12   11.60    1.31
   8  -5  -7   16.14    1.29
   7  -3  -8   -0.82    1.03
   3  -1  -9   76.91    2.31
   2  -7 -12    4.12    0.83
   6  -7 -10    1.61    0.62
   0  -6 -12    5.83    1.04
   4  -6 -12    6.96    1.03
   8  -6  -7    6.21    0.88
   8  -4  -7    4.68    1.04
   6  -1  -6   91.71    2.35
   3  -7 -12   10.12    0.99
   5  -7 -11    0.05    0.62
   6  -5 -11    4.22    0.97
   0  -4 -12    0.70    0.79
   2  -3 -12   81.11    2.87
   3  -3 -12   43.98    2.27
   5  -3 -11   10.97    1.38
   6  -3 -10    2.22    1.12
   2  -2 -11   27.73    1.62
   3  -2 -11   43.36    2.09
   5  -2 -10    5.95    1.23
   4  -1  -9   11.03    1.19
   5  -1  -8   34.44    1.70
   6  -6 -11    0.07    0.65
   8  -5  -8    1.42    0.95
   6  -4 -11    2.83    1.07
   1  -2 -11   32.62    1.71
   6  -2  -9   38.97    2.00
   4  -7 -12    0.99    0.62
   5  -6 -12    4.86    0.84
   2  -5 -13   14.95    1.28
   7  -5 -10   10.34    1.08
   5  -4 -12   31.98    1.89
   7  -3  -9    7.01    1.25
   4  -2 -11  325.15    5.31
   2  -1 -10    0.49    0.83
   6  -1  -7   19.54    1.33
   2  -6 -13    0.89    0.80
   3  -6 -13    4.51    0.88
   7  -6 -10    9.04    0.92
   1  -5 -13    8.03    1.05
   7  -4 -10   24.13    1.61
   8  -4  -8  152.39    3.30
   3  -1 -10   28.25    1.57
   1  -6 -13    2.75    0.90
   4  -5 -13    9.30    1.12
   1  -4 -13    0.49    0.85
   4  -1 -10  457.16    5.88
   5  -1  -9    0.21    0.69
   4  -6 -13   67.12    1.97
   0  -5 -13    1.20    1.04
   2  -3 -13   76.91    2.84
   5  -3 -12   52.05    2.34
   2  -2 -12    0.68    0.83
   3  -2 -12   39.06    2.07
   6  -2 -10   69.20    2.57
   6  -1  -8   30.52    1.67
   6  -4 -12    7.65    1.13
   3  -3 -13   19.75    1.60
   1  -2 -12   -0.85    1.07
   6  -6 -12    0.44    0.60
   5  -5 -13   66.43    2.06
   7  -5 -11    9.56    0.95
   5  -4 -13    1.51    0.97
   7  -4 -11   42.46    1.88
   8  -4  -9    3.90    0.95
   1  -3 -13   -0.07    0.88
   4  -2 -12    0.73    0.75
   7  -2  -9   16.67    1.51
   2  -1 -11    4.54    0.90
   3  -1 -11   41.89    2.05
   5  -1 -10    5.92    1.20
   2  -5 -14    1.05    0.91
  -1  -2 -11   29.39    1.67
   1  -1 -11   66.13    2.35
   6  -1  -9   -0.38    1.02
   5  -6 -13    2.57    0.68
   2  -4 -14   57.12    2.32
   3  -4 -14    2.11    1.02
   0  -3 -13    0.18    1.04
   6  -3 -12   -0.08    0.99
   0  -2 -12    0.18    0.75
   5  -2 -12    8.33    1.38
   6  -2 -11   12.09    1.44
   1  -5 -14    1.41    0.88
   4  -5 -14   -0.27    0.69
   1  -4 -14   34.65    1.84
   4  -4 -14   15.08    1.35
   5  -3 -13   31.11    1.92
   7  -3 -11    5.18    1.12
   8  -3  -9   12.63    1.28
   2  -2 -13    0.63    1.18
   3  -2 -13    9.26    1.37
   7  -2 -10   21.09    1.63
   4   0  -9  496.82    5.71
   5   0  -8  687.41    6.56
   2  -6 -14    8.54    0.86
   3  -6 -14   20.54    1.15
   8  -5 -10    6.70    0.81
   8  -4 -10   -0.60    0.74
   1  -2 -13   88.34    2.96
   4  -2 -13  264.43    4.98
   0  -1 -11    1.52    0.91
   2  -1 -12    9.76    1.35
   3  -1 -12   49.11    2.30
   5  -1 -11   11.20    1.45
   6  -1 -10   45.34    2.14
   7  -1  -8   34.34    1.75
   6  -5 -13    2.10    0.61
   7  -5 -12    0.23    0.61
   6  -4 -13   14.86    1.21
   7  -4 -12    0.35    0.73
   8  -2  -8   34.93    1.75
   1  -6 -14    2.41    0.61
   4  -6 -14    2.77    0.65
   5  -5 -14   14.24    1.05
   5  -4 -14    9.37    1.07
   4  -3 -14   15.13    1.37
   8  -3 -10   -0.01    0.84
   4  -1 -12    4.52    1.06
   4   0 -10  144.85    3.39
   0  -4 -14    0.92    0.91
   6  -3 -13   27.90    1.65
   7  -3 -12    2.43    0.92
  -1  -2 -12    0.37    0.69
   7  -1  -9  101.04    2.86
   3  -4 -15    3.05    0.92
   5  -3 -14    8.56    1.21
   2  -2 -14    4.39    1.27
   3  -2 -14   24.19    1.84
   5  -1 -12  222.57    4.48
   6  -1 -11   47.99    2.24
   2   0 -11   10.93    1.28
   3   0 -11  118.98    3.18
   2  -5 -15   -0.26    0.69
   3  -5 -15   12.39    1.03
   2  -4 -15   13.29    1.15
   8  -4 -11    7.81    0.93
  -1  -1 -11   58.15    2.08
   2  -1 -13    3.00    1.20
   3  -1 -13  175.17    4.12
   4   0 -11   87.16    2.86
   5   0 -10   43.74    1.97
   4  -5 -15    0.33    0.59
   4  -4 -15    0.28    0.73
   2  -3 -15   13.18    1.41
   3  -3 -15    1.08    0.99
   1  -2 -14   13.28    1.54
   1  -1 -13    1.59    1.24
   7  -1 -10   -0.10    1.00
   6   0  -9   17.33    1.49
   1  -5 -15    6.26    0.85
   6  -5 -14    0.92    0.52
   6  -4 -14    5.09    0.75
   7  -4 -13    3.92    0.74
   4  -3 -15    9.21    1.18
   8  -3 -11    0.13    0.77
   6  -2 -13   12.93    1.24
   7  -2 -12    1.65    0.97
   8  -2 -10    0.95    0.96
   1  -3 -15   -1.07    0.93
   7  -3 -13    0.55    0.75
   5  -2 -14    1.56    0.89
   6  -1 -12    8.70    1.38
   8  -1  -8    0.75    0.89
   2   0 -12   76.25    2.67
   3   0 -12    0.10    1.08
   5   0 -11   28.87    1.74
   6   0 -10    8.27    1.34
   7   0  -7  121.88    2.83
   3   1  -9   81.50    2.40
   5  -4 -15    2.81    0.65
   0  -2 -14  181.00    3.92
   3  -1 -14   55.06    2.50
   4   0 -12   80.96    2.86
   7   0  -8   59.97    2.21
   4   1  -9   12.11    1.22
   8  -4 -12   19.06    1.05
   5  -3 -15    6.68    0.98
   3  -2 -15    0.53    0.83
  -1  -1 -12   37.53    1.86
   0  -1 -13    7.23    1.12
   2  -1 -14    2.90    1.29
   5   1  -8   33.55    1.69
   8  -3 -12    5.60    0.89
   4  -2 -15   56.32    2.23
   6  -2 -14   14.02    1.34
   8  -2 -11    0.96    0.83
   1  -1 -14    1.27    1.23
   5   0 -12  118.60    3.34
   6   0 -11    5.61    1.26
   2   1 -10   -0.11    0.88
   3   1 -10   28.24    1.55
   2  -4 -16    4.16    0.86
   0  -3 -15   50.01    2.03
   6  -1 -13   15.95    1.52
   3   0 -13   -0.29    1.15
   4   1 -10  450.68    5.88
   5   1  -9    0.19    1.00
   4  -4 -16    0.25    0.58
   6  -4 -15    0.40    0.51
   2  -3 -16    0.82    0.87
   3  -3 -16    0.48    0.78
   5  -2 -15    1.43    0.93
   7  -1 -12    4.51    1.11
   8  -1 -10    0.86    0.90
   0   0 -12   26.79    1.73
   4   0 -13  219.61    4.54
   1   1 -10    4.46    0.75
   3   1 -11   45.23    2.19
   6   1  -7   22.80    1.44
   4  -3 -16    2.68    0.81
   6  -3 -15    0.60    0.70
   7  -3 -14    1.66    0.66
  -1   0 -11    0.54    0.89
   1   0 -13   18.80    1.72
   7   0 -10  145.41    3.43
   4   1 -11  153.59    3.74
   6   1  -8   31.95    1.70
   1  -4 -16    1.45    0.77
   1  -3 -16   11.40    1.17
   8  -2 -12    2.22    0.85
  -1  -1 -13    2.57    1.13
   4  -1 -15    1.84    1.13
   5   0 -13   18.49    1.71
   6   0 -12   22.37    1.59
   5  -3 -16    0.66    0.71
   3  -2 -16    1.40    0.76
   4  -2 -16    0.72    0.89
   6  -1 -14    4.17    1.09
   2   0 -14    6.94    1.33
   3   0 -14   61.14    2.65
   1   1 -11   55.15    2.13
   3   1 -12   51.63    2.41
   6   1  -9   -0.55    0.76
   8  -3 -13   16.65    1.04
   6  -2 -15    0.20    0.73
   7  -2 -14    0.52    0.76
   7  -1 -13    1.57    0.90
   8  -1 -11   48.61    1.93
   2   1 -12   10.69    1.47
   1  -2 -16   -0.80    0.89
   5  -1 -15    9.43    1.11
  -1   0 -12   11.22    1.34
   1   0 -14    1.89    1.24
   6   1 -10   47.45    2.11
   5  -2 -16    0.75    0.78
   5   1 -12  234.30    4.66
   4   2  -8    0.31    0.87
   3  -3 -17    4.74    0.83
   8  -2 -13   -0.04    0.65
   2  -1 -16    1.52    1.06
   3  -1 -16   -0.09    0.99
   8  -1 -12    2.42    0.86
   7   0 -12    2.87    1.12
   2   1 -13    2.04    1.16
   6   1 -11   51.48    2.31
   7   1  -8   34.96    1.81
   2   2  -9   55.29    2.09
   3   2  -9    0.66    0.72
   4   2  -9   24.60    1.61
   2  -3 -17   -0.09    0.74
   4  -3 -17    0.29    0.59
   4  -1 -16    1.27    0.76
   6  -1 -15   16.84    1.30
   4   0 -15   25.37    1.83
   8   0 -10   84.18    2.47
   3   2 -10    2.99    1.11
   5   2  -7    2.54    0.91
   0  -2 -16   -0.57    0.91
   3  -2 -17    0.98    0.87
   7  -1 -14    0.71    0.59
   0   0 -14   25.15    1.87
   6   0 -14   -0.76    0.92
   1   1 -13    2.56    1.17
   2   2 -10   25.45    1.58
   5   2  -8    4.02    0.87
   2  -2 -17    1.70    0.88
   6  -2 -16   -0.09    0.61
   7  -2 -15   -0.20    0.64
   1  -1 -16    1.27    0.87
   5  -1 -16    3.16    0.91
   1   0 -15    9.06    1.51
   5   0 -15   12.59    1.38
   7   0 -13    8.72    1.23
   3   1 -14   58.07    2.64
   5   1 -13    6.45    1.05
   6   1 -12   10.30    1.45
   7   1 -10    0.85    1.06
   3   2 -11   46.11    2.28
   5   2  -9   27.47    1.67
   8   0 -11    1.30    0.97
  -1   1 -11   64.47    2.33
   1   2 -10    5.90    0.94
   2   2 -11   31.59    1.84
   5   2 -10    7.89    1.31
   8  -1 -13    4.73    0.86
   3   0 -16   16.07    1.54
   1  -2 -17    6.65    1.00
   2   0 -16    3.59    1.19
   0   1 -13    8.20    1.25
   1   1 -14   -0.22    1.21
   5   1 -14    4.28    1.24
   2   2 -12   -0.73    1.16
   4   2 -12    1.17    1.27
   5   2 -11   21.25    1.77
   6   2  -7    7.52    0.97
   6   2  -8   -0.54    0.68
   6   2  -9   46.60    2.17
   2  -1 -17    0.23    0.90
   4  -1 -17    0.65    0.74
   6  -1 -16    3.57    0.77
   7  -1 -15   11.83    1.01
  -1   0 -14    2.97    1.21
   8   0 -12   43.71    1.78
  -1   1 -12   41.57    2.07
   0   2 -10   55.29    2.20
   1   0 -16    0.66    1.14
   5   0 -16    2.98    0.94
   7   0 -14    1.16    0.70
   7   1 -12    5.34    1.18
   1   2 -12    1.28    1.06
   3   2 -13    9.64    1.59
   5   2 -12    8.22    1.48
   1  -1 -17   21.63    1.45
   5  -1 -17   12.71    1.04
   2   2 -13    0.56    1.08
   4   2 -13  268.68    5.20
   6   2 -11   13.35    1.56
   8  -1 -14    1.31    0.69
   1   1 -15   18.43    1.78
   5   1 -15    7.94    1.24
   8   1 -10    0.78    1.02
   3   0 -17    2.42    1.00
  -1   1 -13    1.12    1.23
   7   1 -13    1.60    1.05
   1   2 -13  100.06    3.33
   7   2  -8    0.53    1.00
   2   3  -8   37.94    1.87
   3   3  -8    4.73    0.88
   4   3  -8   48.90    2.19
   0   0 -16    6.68    1.27
   2   0 -17    0.10    0.96
   4   0 -17   13.28    1.19
   6   0 -16    0.85    0.72
   3   1 -16    0.65    1.03
   0   2 -12    1.05    1.00
   2   2 -14    3.37    1.24
   3   2 -14   21.22    1.74
   2   3  -9    0.40    0.85
   3   3 -10   10.99    1.51
   4   3  -7    0.21    0.72
   4   3  -9    8.14    1.15
   7   0 -15   -0.50    0.66
   2   1 -16    1.20    0.88
   4   1 -16    1.64    1.00
   8   1 -11   45.52    1.88
  -1   2 -10    5.51    1.11
   2   3 -10    4.12    1.06
   3   3 -11   10.18    1.57
   4   3 -10  258.26    4.92
   2  -1 -18   11.58    0.98
   1   0 -17    1.07    0.94
   5   0 -17   21.02    1.27
   6   1 -15   13.30    1.21
  -1   2 -11   35.10    1.95
   1   2 -14   12.12    1.67
   5   2 -14    2.94    1.16
   6   2 -13   14.65    1.48
   1   3  -9  123.77    3.17
   2   3 -11  104.14    3.35
   4   3 -11   11.81    1.55
   5   3  -7   12.23    1.31
   5   3  -8   -0.04    0.79
   5   3  -9  116.97    3.35
  -1   1 -14    0.44    1.25
   5   1 -16    2.13    0.89
   7   1 -14    1.22    0.83
   8   1 -12    2.65    0.90
   3   2 -15   -0.59    1.13
   7   2 -11    1.93    1.10
   3   3 -12   38.63    2.29
   5   3  -6    0.21    0.89
   5   3 -10  109.43    3.24
   4   2 -15   57.23    2.45
   1   3 -11    8.30    1.46
   2   3 -12   79.68    3.11
   4   3 -12   28.63    2.07
   5   3 -11   10.66    1.55
   3   1 -17    7.94    1.12
  -1   2 -12    1.37    0.92
   7   2 -12    0.26    0.97
   0   3  -9  179.82    3.84
   6   3  -8    0.53    1.02
   6   3  -9   31.02    1.94
   1  -1 -18    0.79    0.56
   1  -1 -18    0.02    0.37
   3   0 -18   14.03    1.14
   2   1 -17    0.77    1.00
   4   1 -17    0.09    0.83
   5   2 -15    1.12    0.99
   6   2 -14   12.62    1.31
   1   3 -12    6.90    1.27
   6   3  -7   25.34    1.67
   2   0 -18    1.01    0.77
   4   0 -18    3.06    0.72
   6   1 -16    3.54    0.79
   8   1 -13    4.25    0.88
  -1   2 -13   91.65    3.14
   3   2 -16    1.25    1.05
   0   3 -11   14.79    1.65
   5  -8   1    2.05    1.87
   5  -6  -2    9.68    2.43
   6  -6  -1    1.68    2.04
  -1  -9   6    0.36    1.35
  -1  -9   5    6.56    1.59
   1  -9   2    0.77    1.37
   4  -8   0    0.35    1.56
   3  -6  -3   -0.23    1.95
   3  -9   3    2.84    1.67
   1  -9   3    2.46    1.73
   7  -7   4    7.00    1.86
  -2  -6  -1   63.05    3.35
  -1  -6  -2    1.74    1.46
   4  -9   7    1.45    1.07
   4  -9   6    1.13    1.30
   2  -8   0    0.29    1.90
   4  -7  -1    0.55    1.67
   5  -5  -2    1.72    1.69
   0  -9   5   63.13    3.12
   1  -9   4    2.14    1.64
   6  -8   6    9.15    1.54
   0  -7  -1   29.86    2.85
   7  -7   5    9.95    1.80
   3  -9   5    2.25    1.60
  -1  -8   2    0.58    1.91
   5  -8   3   29.01    2.56
  -2  -7   1    9.62    2.26
   6  -7   2    1.25    1.82
   1  -9   5    6.17    1.65
   2  -9   5    0.38    1.44
   3  -9   8    0.37    1.02
   1  -8   1   13.99    2.53
   2  -7  -1    8.79    2.40
   7  -7   7   -0.11    1.18
   1  -6  -2    1.82    1.70
   1  -9   8    0.37    1.14
   2  -8   1    7.66    1.75
   5  -7   1   37.55    3.11
  -2  -6   0    9.72    1.94
   4  -5  -2   12.50    2.00
   1  -9   7    4.21    1.46
   2  -9   8   -0.94    0.98
   2  -9   7   -0.20    1.07
   4  -6  -1    1.92    1.81
   6  -6   1    2.23    1.90
   7  -6   3    4.93    1.67
   6  -5   0    3.03    1.73
   5  -8   5    2.19    1.47
  -2  -7   2   11.17    2.26
   1  -8   2   -1.94    1.10
   2  -8   2   10.57    2.20
   3  -5  -2    0.05    0.83
   5  -8   9    4.03    1.15
   5  -8   6   25.32    2.12
   6  -7   4    3.44    1.76
   3  -6  -1    4.55    1.86
   7  -6   4    2.35    1.50
   5  -8   8   20.35    1.70
   5  -8   7    0.68    1.03
   1  -6  -1    7.15    1.81
   2  -6  -1   62.95    3.42
   6  -6   2   27.38    2.72
  -1  -8   5    0.15    1.69
  -2  -7   3  126.79    4.39
   3  -7   1   25.19    2.78
   6  -7   5   42.90    2.77
  -2  -6   1   59.02    2.96
   4  -6   0    1.20    1.76
   4  -5  -1   -0.72    1.42
   6  -5   1  158.81    4.58
   3  -8   4   40.18    3.21
   4  -8   5    1.23    1.25
   5  -6   1    0.47    1.44
  -1  -8  10   -0.02    0.78
  -1  -8  10    0.16    0.58
  -1  -8   6   14.15    1.99
   2  -7   1    6.62    1.54
   6  -7   6    4.54    1.61
  -1  -8   9   -0.17    1.23
  -1  -8   7    5.72    1.61
   4  -8   7    2.98    1.49
   6  -7   9   -0.11    1.06
   6  -7   7   56.64    2.82
   6  -6   3    1.90    1.81
   3  -8  11    5.21    1.10
   2  -6   0   12.66    1.89
   7  -6   9    1.51    1.06
   7  -6   8    4.91    1.52
   7  -6   7    3.54    1.39
   0  -8   6   20.84    2.33
  -1  -7   3   13.36    2.18
   1  -7   2  166.42    5.25
   2  -7   2   10.59    2.08
   4  -7   3   57.12    3.32
  -2  -6   2   15.14    1.86
   5  -6   2   11.95    2.16
   6  -5   2   12.28    1.89
   0  -8  10    0.33    1.13
   1  -8  11    1.30    1.11
   1  -8   6   15.27    2.16
   2  -8  11    0.60    0.95
   2  -8   6    7.09    1.88
   3  -8  10    3.72    1.26
   3  -8   7    1.08    1.50
  -2  -7   5   85.60    3.54
   6  -6   4    0.07    1.66
   5  -5   1   23.32    2.13
   0  -8   8   14.68    1.93
   1  -8   7    4.70    1.64
   2  -8   7    5.70    1.72
   3  -8   9    1.60    1.03
   3  -8   8    6.91    1.30
   1  -8  10    0.85    1.26
   1  -8   8    8.00    1.63
   2  -8   9    0.22    1.22
   5  -7  11    0.52    0.96
   5  -7   6    0.75    1.59
   3  -6   1    5.68    1.46
   7  -5   5   -0.78    1.42
   1  -7   3   13.04    2.19
   5  -7   7   27.26    2.30
   1  -6   1    4.80    1.57
   4  -6   2   17.88    2.17
   6  -5   3   45.05    2.61
   4  -7   5   36.66    2.72
   5  -7  10   12.91    1.44
   5  -7   9    1.52    1.18
  -1  -7   5   20.66    2.28
   5  -5   2    2.26    1.45
  -2  -7   9   10.06    1.55
   1  -7   4   29.84    2.63
   4  -7  12    1.30    1.04
   0  -6   2   43.18    2.58
   5  -6   4    0.59    1.59
   6  -6   7    1.11    1.49
  -1  -7  12    2.79    1.23
  -1  -7   6   18.56    2.18
   3  -7  13    2.70    0.95
   3  -7   5   36.48    2.83
   2  -6   2   14.26    1.97
   6  -5   4    0.07    1.38
   7  -5  10    8.84    1.43
   0  -7  13    3.46    0.97
   0  -7   5    0.10    1.26
   2  -7   5   72.88    3.62
   1  -6   2   -0.34    1.02
   6  -6  10   11.53    1.44
   6  -6   9    2.84    1.34
   3  -5   1   22.35    1.78
  -1  -7   7   62.09    3.08
   2  -7  13    1.33    0.94
   3  -7   6    0.87    1.70
   4  -7   9    3.11    1.46
   4  -7   8   -0.39    1.13
  -1  -7  11    0.09    1.13
   1  -7  13   -0.05    0.92
   3  -6   3   -0.53    1.11
   4  -6   4   59.59    3.06
   5  -6  13    3.01    0.97
   5  -5   3    2.38    1.17
   6  -5   5    2.59    1.51
  -1  -7   9    9.24    1.73
  -2  -6   5   27.11    2.07
   2  -6   3   42.67    2.66
   1  -7  12    3.14    1.08
   2  -7  12    3.52    1.13
   2  -7   7    1.42    1.66
   3  -7  10    3.18    1.42
  -1  -6   4   -0.05    1.24
   5  -6  12    4.93    1.15
   2  -7  11    5.87    1.44
   3  -6   4    5.77    1.70
   4  -6  14    1.55    0.68
   4  -6   5   84.46    3.58
   5  -6   7    1.37    1.21
   3  -5   2    0.49    1.10
   6  -5   6   -0.19    1.44
   1  -7  11   -0.05    0.88
   1  -7  10    5.50    1.52
   2  -7  10    2.00    1.41
   2  -7   9   12.75    1.91
  -2  -6   6    0.31    1.33
   0  -6   4    0.65    1.39
   5  -6  10    1.87    1.32
   5  -6   9    1.28    1.40
   4  -5   3   31.92    2.18
  -1  -6   5   12.04    1.68
   1  -6   4    0.30    1.30
   2  -6  15   -0.20    0.74
   2  -6   4   47.78    2.73
   4  -6   6    4.16    1.67
   6  -5  12    1.19    1.02
   6  -5   7   15.01    1.89
  -2  -6   7   36.95    2.34
  -1  -6  14    4.29    1.06
   1  -6  15   12.07    1.12
   3  -6   5    0.27    1.44
   5  -4   3    8.70    1.37
   3  -6  14   21.04    1.52
   6  -5  11    4.94    1.24
   6  -5  10    4.57    1.33
   6  -5   9    2.24    1.50
   6  -4   5   26.03    1.90
  -1  -6   6    2.27    1.35
   3  -6   6   53.43    2.94
   4  -6   8    0.96    1.47
   3  -5   3  178.68    4.14
   4  -5   4   20.66    1.83
   5  -5  14   15.24    1.27
  -2  -6   9   38.75    2.27
  -1  -6  13    2.40    1.07
   0  -6  14   13.13    1.36
   3  -6  13    2.71    1.10
   4  -6  10   11.92    1.74
   5  -5   6   13.25    1.84
   6  -4  14    6.19    0.98
  -1  -6   7   35.76    2.30
   0  -6   6   14.43    1.78
   1  -6  14    4.34    1.00
   2  -6   6    1.35    1.45
   3  -6   7   -1.30    1.43
   2  -5   3   97.93    3.08
   3  -5  16   -0.46    0.66
   6  -4   6    5.45    1.45
  -1  -6  12   -1.15    1.11
   1  -6   6    1.23    1.36
   3  -6  12    4.98    1.35
   5  -5   7   19.98    1.98
   5  -4   4   45.57    2.18
  -1  -6   8    7.25    1.59
   2  -6  13   -0.01    1.04
   3  -6   9    7.23    1.72
   3  -6   8    1.08    1.19
   6  -4  13   12.62    1.31
   1  -6  13    1.85    0.90
   2  -6  12   10.95    1.59
   2  -5  16    1.25    0.79
   6  -4   7    1.91    1.29
   0  -6   8    0.95    1.36
   1  -6  12   -1.63    1.16
   2  -6  11   16.38    1.90
   2  -6   9   41.76    2.59
   2  -6   8    5.68    1.36
   2  -5   4   70.72    2.62
   4  -5  14    0.83    0.90
   4  -5   6    1.52    1.24
   5  -5  11    0.21    0.93
   5  -5   9  116.70    3.71
   5  -4  15    2.38    0.87
   0  -6  10    5.55    1.50
   1  -6  10    9.65    1.65
   1  -6   9    5.16    1.45
  -2  -5  14   -0.29    0.88
   6  -4  11    2.93    1.20
  -1  -5  15    6.70    1.04
  -1  -5   5    3.94    1.08
   4  -5  13    8.94    1.37
   4  -5   7    0.19    1.24
   4  -4  16    0.07    0.69
   6  -4   9    4.34    1.11
   2  -5  15   -0.04    0.88
   2  -5   5   10.43    1.42
  -2  -5  13   15.79    1.49
  -2  -5   7    1.21    1.06
   0  -5  15   27.64    1.64
   0  -5   5  257.75    4.53
   1  -5   5    1.43    1.03
   3  -5  14    4.39    1.14
   3  -5   6    3.30    1.25
   4  -5   8    0.28    1.28
   5  -3  16    0.85    0.71
   6  -3  14    0.31    0.87
  -1  -5  14    0.78    1.02
  -1  -5   6   -0.04    0.96
   2  -4  17    0.94    0.71
   2  -5  14    1.04    1.09
   2  -5   6   15.32    1.60
   3  -5  13   -0.94    1.10
   4  -4   5   70.42    2.48
   5  -4  13    1.48    1.10
   4  -3  17    0.14    0.66
  -2  -5  11  160.62    3.81
   1  -5   6    1.50    1.03
   3  -5   8    0.24    1.24
   1  -4  17    0.06    0.68
   4  -4  15    0.66    0.65
   6  -3  13   27.32    1.66
   6  -2  15    0.24    0.77
  -1  -5  13    9.64    1.41
  -1  -5   7    1.37    0.84
   1  -5  14    1.68    0.87
   2  -5   7    3.09    1.22
   3  -5  11   -0.92    1.29
   3  -5   9   20.44    1.92
   6  -3   8    1.14    1.15
  -1  -5   8   18.66    1.66
   0  -5   7   12.69    1.49
   3  -5  10    1.21    1.06
   4  -4   6    1.20    1.07
   5  -4   9    0.53    1.01
   6  -3  12    1.52    1.07
  -1  -5  11    2.24    1.25
  -1  -5   9  158.87    3.87
   0  -5  13    0.66    0.87
   1  -5   7    1.72    0.89
   2  -5   8    9.70    1.50
  -1  -4  16    0.60    0.84
   4  -4  14   10.90    1.20
   6  -3  10    1.77    1.16
   1  -5  12   -0.35    1.11
   1  -5   8   19.77    1.77
   3  -4  15    3.16    1.04
  -2  -3  17    0.22    0.71
   0  -5  11   10.46    1.55
   0  -5   9    1.04    1.17
   1  -5  11    2.52    1.32
   1  -5  10   57.65    2.61
   1  -4  16    0.27    0.64
   4  -4  13   11.47    1.50
   3  -3  17    4.69    0.90
   5  -3  14    5.72    1.18
   5  -3   6   -0.32    0.89
   5  -2  16    0.59    0.73
   4  -4   8   -0.25    1.08
  -2  -4  14   56.79    2.21
   3  -4  14    1.54    0.90
   4  -4  11  201.96    4.48
   4  -4  10   51.18    2.48
   4  -4   9  156.96    3.87
   3  -2  18    0.22    0.58
   6  -2  13   13.04    1.37
   2  -3  17   -0.11    0.76
   4  -3  15    5.37    1.07
   4  -2  17    7.03    0.89
   3  -4   7   22.84    1.59
  -1  -3  17   34.49    1.55
   5  -3   8    0.93    1.03
  -1  -4  14   40.59    2.09
   3  -4  12   93.47    3.19
   3  -4   8   71.25    2.58
  -2  -3  16    0.73    0.84
   0  -3  17   29.51    1.46
   5  -3  11    9.90    1.45
   5  -2  15    0.70    0.86
   6  -2  11    9.88    1.27
  -2  -4  12  121.16    3.23
  -2  -4   8   -0.36    0.85
   0  -4  14    0.94    1.12
   1  -4  14   40.30    2.18
   3  -4  11   41.13    2.21
   3  -4  10   82.78    2.95
   4  -3  14   14.55    1.49
   2  -2  18    2.92    0.79
   6  -1  14    3.17    1.05
  -2  -4  11   30.80    1.84
  -1  -4  13    0.56    1.15
   2  -4   7   -0.42    0.88
  -1  -2  18   -0.12    0.68
   5  -1  16    2.51    0.77
  -2  -4  10   16.97    1.46
   1  -4  13    1.33    1.20
   2  -4   8    1.09    1.04
   2  -3  16    0.89    0.75
   3  -3  15    1.07    1.02
   1  -2  18   -0.43    0.69
   3  -2  17   -0.43    0.75
   4  -2  16    0.09    0.78
   5  -2  14    1.48    1.03
  -1  -4  12   23.00    1.80
  -1  -4   8   22.27    1.47
   1  -4   7    1.44    0.62
   2  -4  11   34.46    2.05
   2  -4  10   15.10    1.59
   2  -4   9    6.90    1.19
  -1  -3  16   10.42    1.08
   1  -3  16   13.03    1.32
   4  -3   7    1.88    0.93
   0  -2  18    0.09    0.62
   6  -1  13   16.90    1.38
  -1  -4  10   85.37    2.76
  -1  -4   9   46.97    2.04
   0  -4  12    1.56    1.15
   1  -4   8   24.77    1.53
  -2  -3  15   17.58    1.39
   4  -3  12   30.78    2.01
  -2  -2  17    1.06    0.77
   4  -1  17    0.39    0.70
   0  -4  10   68.41    2.53
   1  -4  10  109.56    3.20
   1  -4   9   50.69    2.20
   2  -3  15   17.84    1.60
   4  -3  11   11.70    1.49
  -3  -2  16    1.35    0.82
  -3  -3  13   19.46    1.46
  -1  -3  15    0.29    0.97
   4  -3   9    6.86    1.08
   2  -2  17    1.24    0.83
   5  -2   7    1.51    0.82
   5  -1  15   10.29    1.13
   0  -3  15   48.84    2.20
   1  -3  15   -0.40    1.01
   3  -3  13   20.15    1.73
  -1  -2  17    5.16    0.97
   3  -2  16    1.53    0.75
   5  -2   8    2.97    0.97
  -2  -1  18   12.87    0.93
   2  -1  18    9.46    0.98
   6  -1  11   55.82    2.13
   5   0  16    2.97    0.85
  -3  -3  12   44.03    1.95
   5  -2  10    4.45    1.15
   5  -2   9   27.52    1.62
  -3  -3  11   10.55    1.22
  -3  -1  17    7.67    0.87
   3  -1  17    9.20    1.03
   4  -1  16    1.86    0.84
   3   0  18   14.35    1.00
  -1  -3  14    2.52    0.89
   1  -3  14    0.05    0.88
   3  -3  10   11.44    1.38
   3  -3   9   62.20    2.28
  -3  -2  15   -0.78    0.88
  -2  -2  16    4.43    1.01
   2  -2  16    4.52    1.10
   3  -2  15   -0.16    0.98
  -1  -1  18    1.17    0.72
   4  -2  13  279.88    4.90
  -1  -3  13   -0.20    1.01
   1  -3  13   -0.02    1.01
  -1  -2  16    0.16    0.87
   1  -2  16    0.40    1.07
   5   0  15   12.89    1.19
   0  -3  13    1.09    1.13
   2  -3  11  103.86    3.08
   0  -2  16   -0.16    0.96
   3  -2  14   22.05    1.74
   4  -2  12   -0.02    1.05
   2  -1  17    1.58    0.90
   4  -1  15    1.29    0.98
   3   1  18   -0.35    0.56
   4   1  17    0.63    0.74
  -2  -3  10    3.85    0.99
  -1  -3  12    5.48    1.16
   1  -3  12    6.40    1.19
   2  -3   9    1.39    0.87
  -2  -2  15    0.41    0.97
   4  -2  11  329.53    5.15
  -2  -1  17    0.93    0.77
   3  -1  16    0.76    0.93
   5  -1  12  213.25    4.10
  -2   0  18    1.27    0.63
   2   0  18    1.38    0.62
  -2  -3   9    0.74    0.65
   1  -3  11    9.92    1.27
   4  -2  10    1.42    1.06
   4  -2   8   -0.13    0.75
  -3  -1  16    1.12    0.82
   3   0  17    1.56    0.75
   4   0  16    5.22    1.01
  -1  -3  11    7.90    1.09
  -1  -3  10  138.88    3.16
   0  -3  11   16.54    1.46
   1  -3  10  172.41    3.63
   1  -3   9  136.06    3.08
   3  -2  13   10.03    1.40
   0  -1  17    1.26    0.89
   5  -1  11   14.51    1.37
   1   0  18    2.45    0.78
   4   2  17    4.90    0.75
   0  -3   9  190.67    3.53
  -3  -2  13    8.09    1.16
   2  -2  14    3.03    0.98
   5  -1  10    7.57    1.17
   5  -1   8   30.31    1.45
  -3   0  17    3.10    0.79
  -1   0  18    2.62    0.82
   0   0  18    0.93    0.69
  -2  -2  14    4.54    1.15
   2  -1  16    0.92    0.79
   2   1  18    9.55    0.89
   1  -2  14   12.11    1.51
   2  -2  13   -0.99    1.07
   3  -2  11   42.20    2.04
  -2  -1  16    1.74    0.98
   4  -1  13   24.24    1.72
   4   0  15   24.78    1.67
   5   0  13   20.46    1.55
   4   1  16    1.06    0.80
   5   2  15    1.20    0.75
  -3  -2  12   38.15    1.86
  -1  -2  14   11.24    1.24
   0  -2  14  189.16    4.12
   3  -2  10    4.20    1.01
  -3  -1  15    2.94    0.97
   1  -1  16    1.87    1.06
   3   0  16   13.28    1.31
  -2   1  18    9.36    0.88
  -2  -2  13    0.37    1.05
   3  -2   9    0.25    0.82
  -1  -1  16    0.32    0.97
   3  -1  14   57.60    2.44
   4  -1  12    4.59    1.22
  -2   0  17    0.65    0.79
   1   1  18    0.74    0.76
   5   1  14    5.77    1.10
  -3  -2  11   39.39    1.77
   1   0  17    0.35    0.88
  -2  -2  12   -0.17    0.94
   2  -2  11   33.24    1.85
   4  -1  11  158.25    3.56
  -1   1  18    0.70    0.55
   3   2  17   -0.13    0.67
   4   2  16    0.45    0.75
  -3  -2  10    4.94    0.92
   1  -2  12    0.34    1.03
   2  -2  10   26.40    1.61
   1  -1  15   20.33    1.65
   4  -1  10  458.35    5.61
  -3   0  16   12.51    1.19
   2   0  16    3.33    1.11
  -3   1  17    7.36    0.96
   4   1  15    0.38    0.95
   5   2  14    2.54    1.13
  -1  -2  12   -0.68    0.98
   0  -2  12    0.85    1.02
   2  -2   9   54.33    1.98
  -1  -1  15   20.05    1.68
   0  -1  15  141.47    3.61
   4  -1   9   10.35    1.11
  -4   1  16    1.75    0.79
   2   1  17    1.53    0.67
  -2   2  18    2.08    0.68
   1   2  18   -0.23    0.60
   3   3  17    3.66    0.69
   4   0  13  266.60    4.72
   5   0   9  209.61    3.56
   3   1  16    0.55    0.67
  -1  -2  11   36.07    1.85
   1  -2  10    7.69    1.08
  -2   0  16    4.10    1.13
   1   0  16    1.18    1.07
   1   1  17   20.72    1.44
  -1   2  18    0.71    0.65
   0   2  18    0.32    0.71
   1   3  18    1.13    0.56
  -3  -1  13  176.94    3.68
  -2  -1  14    3.15    1.00
   2  -1  13    1.93    1.04
  -1   0  16   -0.42    0.97
   0   0  16    7.64    1.30
   3   0  14   65.24    2.59
  -2   1  17    1.52    0.71
   2   2  17    2.01    0.76
  -1  -1  14   -0.05    1.11
  -3   0  15    0.50    1.01
   4   0  12   89.28    2.85
   0   1  17    0.59    0.89
  -3   2  17   -0.58    0.64
  -1   3  18    0.48    0.55
   3  -1  10   31.85    1.72
   2   1  16    1.25    1.02
   5   1  11   12.92    1.39
   3   2  16    2.44    0.73
  -2  -1  13    1.23    1.14
   1  -1  13    3.18    0.99
   1   0  15    7.37    1.30
   4   0  11   88.38    2.73
  -3   1  16    1.32    0.92
  -4   2  16    0.20    0.78
   2   3  17   -0.09    0.64
   4   3  15    7.40    1.02
   4   4  15    0.08    0.63
  -1  -1  13    3.61    1.19
   0  -1  13   10.40    1.48
   2   0  14    8.73    1.46
   3   0  13   -0.41    0.80
  -4   1  15   -0.06    0.92
   4   1  13   23.40    1.75
  -2   2  17    1.73    0.87
   1   2  17    4.33    0.80
  -3   3  17    2.50    0.69
   3   3  16    0.42    0.78
   3   4  16    4.20    0.77
   1  -1  12   40.25    2.10
   2  -1  11    4.54    1.09
   4   0  10  152.97    3.32
   1   1  16    1.19    0.89
   4   2  14    2.26    1.11
   5   2  12    8.07    1.27
  -2  -1  12    7.61    1.27
  -3   0  14   69.62    2.53
  -2   1  16    1.86    0.83
  -1   2  17    4.70    0.85
   1   3  17   32.61    1.52
  -1  -1  12   38.37    2.00
   2  -1  10    0.36    0.85
   1   0  14    2.44    1.30
   3   0  12    0.39    0.82
  -1   1  16    1.93    0.90
   3   2  15   -0.85    0.95
  -4   3  16    1.33    0.71
  -2   3  17   -0.42    0.73
  -2   0  14    9.52    1.44
   2   0  13    2.17    1.23
  -3   1  15    2.63    1.11
  -3   2  16    3.10    1.02
   5   2  11   23.61    1.67
   0   3  17   28.86    1.51
  -2   4  17    0.50    0.59
   2   5  16    0.40    0.57
  -2  -1  11    5.27    1.09
  -1   0  14    2.42    1.25
   3   0  11  121.41    3.23
   1   2  16    0.74    1.03
   2   3  16   -0.24    0.91
   4   4  14   11.72    1.23
   0  -1  11    0.98    0.73
   1  -1  10    4.70    0.99
  -4   0  12   87.05    2.64
  -3   0  13    0.62    1.17
   3   1  13  181.46    4.17
  -4   2  15   63.80    2.24
  -1   4  17    0.32    0.69
   2   4  16    3.66    0.87
   8  -3 -12    5.65    0.60
   8  -2 -12    1.29    0.60
   7  -1 -14    1.37    0.52
   8  -1  -7   36.01    1.48
   5   2 -11   22.92    1.13
   8  -3  -5   78.86    2.00
   7  -2 -15   -0.18    0.37
   8  -2  -5    1.67    0.75
   6  -1 -16    3.68    0.49
   7  -1  -3    0.09    0.40
   8  -1  -6    4.40    0.78
   8  -1 -11   48.19    1.55
   6   0 -15    7.08    0.66
   7   0 -13    9.47    0.81
   6   1 -13   15.97    0.99
   8  -1 -12    2.53    0.64
   7   0  -4    5.09    0.65
   5   1 -15    9.71    0.75
   7   1  -7   15.15    1.02
   7   1 -10    0.92    0.60
   5   2 -12    6.47    0.76
   8  -4 -12   17.03    0.72
   8  -3 -13   17.21    0.78
   7  -2  -2   10.70    0.79
   8  -2 -13   -0.13    0.43
   8  -1  -5   43.48    1.58
   8   0  -8   81.93    2.13
   8   0  -9   17.00    1.14
   7   1  -6   10.97    0.92
   6   2  -8    0.69    0.59
   6   2  -9   39.79    1.43
   8  -3  -4    1.65    0.70
   8  -2  -4   67.01    1.80
   7  -1 -15   10.57    0.65
   7   0 -14    1.26    0.48
   8   0  -7    1.67    0.60
   6   1 -14    2.34    0.61
   6   2  -7    7.81    0.77
   6   2 -10   67.92    1.82
   7  -1  -2   92.94    1.84
   8  -1 -13    5.07    0.62
   7   0  -3  210.06    2.80
   8   0  -6  122.20    2.51
   8   0 -11    2.54    0.59
   7   1  -5   11.05    0.90
   7   1 -12    6.98    0.78
   6   2  -6   21.80    1.04
   6   2 -11   13.13    0.97
   8  -2 -14   24.81    0.87
   9  -2  -8    2.34    0.74
   9  -2  -9    1.37    0.63
   8  -1  -4    8.00    0.79
   8   0 -12   45.63    1.44
   4   3  -9    8.41    0.73
   4   3 -10  288.10    3.21
   9  -3  -8   11.71    0.87
   9  -3  -9   31.72    1.19
   8  -2  -3    0.50    0.67
   9  -2 -10    1.09    0.57
   6   0 -16    0.63    0.35
   8   0  -5   13.91    0.94
   7   1 -13    1.50    0.54
   6   2  -5    4.72    0.63
   9  -2 -11   -0.63    0.48
   8  -1 -14    1.44    0.45
   9  -1  -9   40.28    1.45
   9  -1 -10   31.91    1.31
   6   1 -15   12.44    0.75
   7   1  -4    2.02    0.48
   8   1  -8   -0.91    0.67
   8   1  -9   13.27    0.98
   5   2 -14    1.93    0.54
   9  -3  -6   21.98    1.10
   9  -3 -11    3.32    0.52
   8  -1  -3   61.78    1.73
   9  -1 -11    4.91    0.67
   7   0  -2  130.34    2.18
   7   0 -15   -0.02    0.31
   8   0  -4   25.60    1.19
   8   0 -13    0.30    0.46
   8   1  -7   35.80    1.47
   7   2  -8    0.60    0.60
   7   2  -9   14.50    0.99
   5   3  -8   -0.39    0.52
   5   3  -9  113.43    2.16
   9  -2  -5   12.87    1.03
   9  -2 -12    2.00    0.44
   9  -1  -6   -0.04    0.52
   8   1  -6    4.52    0.76
   8   1 -11   50.33    1.55
   6   2 -13   13.42    0.84
   7   2  -7   20.27    1.08
   5   3  -7   13.43    0.86
   5   3 -10  115.97    2.18
   9  -4  -9    3.32    0.51
   9  -1  -5    1.24    0.77
   9  -1 -12   -0.41    0.48
   9   0  -7    7.77    0.92
   9   0  -9    0.39    0.65
   7   1  -3    0.73    0.40
   7   1 -14    1.51    0.48
   7   2  -6    0.38    0.49
   5   3  -6    0.09    0.48
   5   3 -11   10.78    0.85
   8  -2  -2   40.54    1.40
   8   0  -3    5.00    0.72
   8   0 -14   14.50    0.72
   8   1 -12    2.91    0.59
   9  -2  -4    9.93    0.95
   9   0 -11   16.35    0.93
   6   2  -3    6.87    0.67
   6   2 -14   12.37    0.78
   7   2  -5    6.42    0.69
   7   2 -12    0.05    0.56
   5   3  -5    3.04    0.58
   6   3  -8    1.05    0.68
   6   3  -9   35.97    1.37
   9  -1  -4    2.73    0.80
   9  -1 -13   27.90    0.91
   9   0  -5   36.96    1.48
   8   1  -4    9.11    0.91
   6   3  -7   27.19    1.24
   6   3 -10    1.63    0.68
   9   0 -12    2.70    0.53
   8   1 -13    4.71    0.49
   7   2  -4    2.18    0.66
   8   2  -8   37.69    1.45
   6   3  -6   13.95    0.96
   8   0  -2   48.83    1.55
   9   1  -9   42.28    1.43
   9   1 -10   35.10    1.30
   8   2  -7    5.92    0.68
   9  -2  -3   46.24    1.56
  10  -2  -7    0.30    0.58
  10  -2  -8    9.53    0.78
   9  -1  -3   33.42    1.43
  10  -1  -8   -0.54    0.58
  10  -1  -9   23.98    1.06
   9   0  -4   52.33    1.68
   8   1  -3   61.10    1.74
   9   1  -6    0.84    0.71
   8   2 -11    0.27    0.53
   6   3  -5   53.02    1.51
   8  -1  -1   50.17    1.49
  10  -1  -7    2.83    0.58
  10  -1 -10    0.27    0.45
   9   0 -13    3.84    0.48
   9   1 -11    4.93    0.64
   7   2  -3   56.01    1.57
   8   2  -5    1.50    0.65
   6   3 -12    0.86    0.52
   7   3  -7   23.21    1.21
   7   3  -8   -0.05    0.63
   7   3  -9    8.93    0.90
  10  -3  -8    3.69    0.52
  10  -2  -6    4.21    0.67
  10  -1  -6    5.70    0.85
  10   0  -8   16.56    1.01
   7   1  -1  129.56    2.20
   8   1 -14    1.36    0.39
   9   1  -5    0.95    0.48
   8   2 -12    1.40    0.52
   6   3  -4   31.26    1.21
   7   3  -6   13.84    1.01
   8   0  -1  222.93    3.04
   9   0  -3    6.16    0.76
  10   0  -7   14.19    1.01
  10   0  -9   12.67    0.80
   8   1  -2   50.45    1.58
   9   1 -12    0.16    0.42
   7   2 -14    1.40    0.45
   8   2  -4   68.08    1.90
   7   3 -11    5.64    0.71
  10  -2  -5    0.60    0.64
   9  -1  -2   98.60    2.23
  10  -1  -5   20.57    1.10
  10   0  -6   22.93    1.20
   9   1  -4    1.91    0.54
   7   2  -2   11.54    0.85
   7   3  -5   -0.49    0.61
  10   0 -11   -0.15    0.42
   9   2  -8    3.20    0.61
   6   3  -3  155.14    2.48
   4   4  -6    0.18    0.49
   5   4  -7   17.62    0.99
   5   4  -8    4.83    0.73
   5   4  -9    0.78    0.59
   9   0  -2  180.01    2.97
  10   0  -5  104.97    2.29
   9   1  -3   33.12    1.44
   9   1 -13   26.45    0.83
   8   2  -3    0.43    0.66
   8   2 -13    0.13    0.39
   9   2  -6    0.85    0.65
   9   2 -10    0.75    0.52
   7   3  -4    6.04    0.80
   7   3 -12    3.36    0.57
   8   3  -7    2.91    0.75
   8   3  -9   15.99    1.00
   5   4  -6    3.15    0.65
  10  -2  -4   39.25    1.36
   8  -1   0   24.19    1.07
   8   1  -1   43.19    1.47
  10   1  -7    3.01    0.68
  10   1  -8    0.48    0.45
  10   1  -9   26.39    1.09
   9   2 -11   -0.23    0.40
   8   3  -6    6.31    0.80
   8   3 -10    0.97    0.59
   8   0   0  681.79    5.20
  10   1  -6    5.91    0.71
  10   1 -10    0.27    0.46
   7   2  -1   11.39    0.85
   6   3  -2   46.52    1.42
   5   4  -5   20.89    1.02
   6   4  -7    0.79    0.65
   6   4  -9    7.27    0.78
   9  -1  -1  394.88    4.18
  10   1  -5   20.59    1.17
   8   2  -2   46.36    1.60
   9   2  -4   11.18    0.97
   7   3  -3   19.57    1.04
   8   3  -5   75.02    1.97
   8   3 -11    0.28    0.47
   6   4  -6    5.49    0.69
   9   0  -1    0.17    0.69
   9   1  -2   87.98    2.12
  10   1 -11   90.93    1.57
   9   2 -12    2.37    0.47
   7   3 -13   -0.38    0.37
   8   3  -4    0.96    0.72
   5   4  -4   44.78    1.39
   6   4  -5   28.62    1.28
  11  -1  -8   -0.31    0.42
   7   4  -7    4.53    0.79
   7   4  -8   71.38    1.85
  11  -1  -6    7.30    0.71
  11  -1  -7    0.25    0.47
  10   2  -7   -0.20    0.56
   6   3  -1   46.42    1.43
   7   3  -2   26.16    1.18
   8   3 -12    6.06    0.59
   9   3  -7   64.23    1.78
   9   3  -8   10.48    0.87
   6   4  -4   85.01    2.02
  11   0  -6   14.87    0.92
  11   0  -7   -0.18    0.47
  11   0  -8   53.01    1.33
  11   0  -9    4.74    0.52
   7   1   1  120.05    2.11
   8   2  -1    8.00    0.80
  10   2  -6    2.19    0.68
  10   2  -9    1.99    0.43
   8   3  -3   62.91    1.87
   9   3  -9   31.65    1.13
   5   4  -3    9.13    0.79
   7   4  -5   11.52    0.99
   7   4 -10   24.01    1.08
  11  -1  -5    4.92    0.70
   8   0   1  221.46    2.98
   9   2  -2   16.02    1.12
  10   2  -5    0.99    0.67
  10   2 -10    5.61    0.56
  11   0  -5    0.68    0.60
   7   3  -1   20.83    1.16
   6   4  -3   14.43    0.92
   7   4  -4    5.24    0.84
   7   4 -11   40.51    1.21
  11   1  -6    7.66    0.73
  11   1  -7   -0.09    0.44
  11   1  -8   -0.35    0.40
  10   2  -4   49.52    1.60
   8   3  -2   10.17    0.84
   9   3  -4    3.71    0.71
   9   3 -11    3.21    0.49
   8   4  -8  171.17    2.70
   8   4  -9    1.90    0.59
  11  -1  -4   10.96    0.83
  11   0  -4    8.32    0.82
   8   1   1   50.36    1.59
  11   1  -9    7.11    0.56
   8   2   0  265.12    3.53
  10   2 -11   14.10    0.65
   6   3   0    0.31    0.42
   7   4  -3    1.98    0.75
   8   4  -5   16.04    1.12
   9   2  -1   25.72    1.23
   8   4 -10    0.35    0.47
   7   1   2   83.56    1.80
  11   1  -4   10.12    0.87
  10   3  -6    2.86    0.65
  10   3  -7    2.15    0.59
  10   3  -8    4.53    0.59
   8   4  -4    0.81    0.75
  11  -1  -3    6.53    0.74
   9   0   1   -0.57    0.67
  11   0  -3   20.20    1.10
  10   1  -1    6.40    0.95
   9   3  -2   51.76    1.80
  10   3  -5    4.72    0.76
  10   3  -9   -0.05    0.40
   5   4  -1    1.28    0.57
   7   4  -2   13.06    1.06
   5   5  -6   13.50    0.95
   8   0   2   46.82    1.41
   8   2   1    9.22    0.92
  11   2  -6    0.58    0.53
  11   2  -7    0.77    0.49
  11   2  -8    0.53    0.43
   6   4  -1    3.32    0.66
   9   4  -6    7.44    0.82
   9   4  -7   10.03    0.83
   9   4  -8    2.60    0.60
   5   5  -5   13.49    0.98
   6   5  -6    1.80    0.68
  10   0   0   -0.29    0.69
   9   1   1  388.30    4.35
  11   2  -5    0.95    0.55
  10   3  -4    6.35    0.85
   9   4  -5    4.05    0.79
   6   5  -5    4.59    0.81
  11   0  -2   25.00    1.19
   8   1   2   50.06    1.55
   7   2   2   11.63    0.92
   8   3   0   23.00    1.18
   9   3  -1  105.47    2.48
  10   3 -10    2.64    0.43
   7   4  -1   16.54    1.12
   8   4  -2    0.71    0.77
   4   5  -4   20.13    1.04
   6   5  -4   -0.65    0.69
  10   1   0    1.43    0.79
  11   2  -4    0.13    0.43
   7   5  -5   -0.13    0.69
   7   5  -8    3.75    0.71
   7   1   3   -0.10    0.54
  11   1  -2    3.16    0.61
   6   4   0  122.92    2.47
   9   4 -10    7.32    0.57
   5   5  -3    3.85    0.74
   6   5  -3   49.08    1.71
   7   5  -4    6.01    0.94
   9   0   2  176.03    2.85
   8   2   2   43.77    1.61
  11   2  -3   -0.03    0.44
  10   3  -2    4.25    0.83
   8   4  -1   20.97    1.29
   4   5  -3   35.41    1.28
  11   0  -1   -0.22    0.65
   8   3   1    5.69    0.81
  11   3  -6   20.11    0.92
   5   5  -2    2.23    0.70
   8   5  -6    0.74    0.67
   8   5  -7   15.91    0.96
   8   0   3    4.88    0.74
   9   1   2   91.94    2.18
  11   1  -1    2.06    0.71
  11   2  -2    0.59    0.60
   7   3   2   29.99    1.40
  11   3  -5    0.32    0.55
  10   4  -5    3.01    0.68
  10   4  -6    2.82    0.49
  10   4  -7    3.32    0.54
   6   5  -2   14.71    1.16
   8   5  -8    2.09    0.55
   8   1   3   56.91    1.67
   7   2   3   54.42    1.63
  10   3  -1   10.28    1.01
   5   4   1    0.14    0.51
   6   4   1    3.02    0.78
   8   4   0  884.73    7.09
  10   4  -4    5.35    0.75
  10   4  -8    0.23    0.41
   4   5  -2   12.50    0.91
   7   5  -2   -0.33    0.77
  12   1  -4   -0.21    0.45
   9   2   2   15.66    1.18
   7   4   1   17.73    1.25
   8   5  -9    2.38    0.50
   8   2   3    0.46    0.82
  11   2  -1    2.14    0.74
   8   3   2   11.80    1.14
   9   3   1   94.74    2.35
   7   1   4    1.97    0.71
  12   1  -3    0.82    0.47
   6   3   3  156.51    2.73
  10   3   0    1.80    0.79
   4   5  -1    0.41    0.56
   7   5  -1    0.12    0.81
   9   5  -5    0.15    0.55
   9   5  -6   12.87    0.81
   9   5  -7    4.24    0.62
   6   2   4    0.97    0.59
  11   3  -2    3.60    0.73
   8   4   1   20.49    1.39
   9   5  -4   11.48    0.85
   6   5   0    1.80    0.87
   8   5  -1    9.47    1.11
   9   5  -8    4.02    0.50
   8   1   4    9.15    1.03
  12   1  -2    1.15    0.52
   7   2   4    1.18    0.62
   9   3   2   50.93    1.88
   7   4   2    9.85    0.99
  10   4  -1    2.51    0.79
   9   2   3   45.53    1.70
   8   3   3   58.10    1.92
  10   3   1   10.41    1.06
  11   3  -1    1.99    0.66
  11   4  -5    8.35    0.65
   4   5   0    6.37    0.72
   5   6  -4    0.07    0.66
   6   6  -4    0.29    0.71
   7   6  -5    3.25    0.75
  11   1   1    1.22    0.72
   8   2   4   70.23    2.09
   8   4   2    0.58    0.92
  11   4  -4    0.59    0.52
   6   5   1  163.42    3.17
   8   5   0   45.24    1.84
   5   6  -3   17.29    1.19
   6   6  -3    2.18    0.87
   7   6  -6    5.93    0.77
   6   4   3   15.08    1.16
  10   4   0   17.03    1.22
  11   4  -3    3.62    0.62
   5   5   1   22.18    1.23
   7   5   1    0.30    0.91
   9   5  -1   18.83    1.25
  10   5  -4    1.14    0.56
  10   5  -5    6.39    0.68
  10   5  -6    1.51    0.48
   7   1   5   12.15    1.00
   9   1   4    2.47    0.84
  12   1  -1   36.42    1.19
   9   3   3   31.22    1.59
   7   4   3   -0.19    0.94
   5   6  -2   12.23    1.11
   6   6  -2   28.94    1.51
   8   6  -5   20.92    1.08
  10   3   2    4.65    0.93
   4   5   1    0.38    0.57
   8   5   1    7.94    1.18
  10   5  -3    0.08    0.44
   8   6  -4   -0.24    0.64
   8   6  -6    4.72    0.67
   7   2   5    7.94    1.04
   9   2   4    9.72    1.14
  10   2   3   11.75    1.15
  12   2  -1    0.32    0.50
   8   3   4    2.18    0.79
   8   4   3   50.30    1.96
  10   4   1    3.69    0.88
  10   5  -2    5.29    0.79
   6   6  -1    1.88    0.98
   8   6  -3   14.26    1.11
   8   1   5   43.49    1.66
  11   1   2    2.54    0.76
  11   3   1    1.18    0.69
  11   4  -1    2.03    0.62
   5   5   2    1.06    0.67
   7   5   2    1.23    1.00
   5   6  -1   -0.55    0.62
   8   6  -2    1.21    0.81
  12   1   0    3.51    0.60
   8   2   5    2.14    0.97
  11   2   2    0.52    0.76
   6   3   5   55.90    1.92
  12   3  -2    3.60    0.57
   6   4   4   91.74    2.51
  10   5  -1    2.95    0.74
  12   2   0    3.55    0.69
   5   3   5    3.24    0.78
   7   3   5    0.50    0.90
   9   3   4    4.16    1.07
   7   4   4    4.01    0.92
   9   5   1   19.25    1.35
   4   6  -1    1.07    0.83
   6   6   0   55.57    1.98
   8   6  -1    1.95    0.87
   9   6  -4    3.00    0.67
   9   6  -5    0.65    0.50
  12   3  -1    8.53    0.70
  10   4   2    0.53    0.81
   6   5   3   44.73    1.93
   9   6  -3   13.48    0.99
   6   1   6   88.66    2.11
   9   1   5    0.95    0.82
  10   1   4   35.89    1.51
  10   2   4   47.29    1.77
   8   3   5   79.00    2.43
   8   4   4    1.31    0.83
   5   5   3    3.20    1.03
   7   5   3   43.12    1.88
  10   5   0    4.66    0.69
   9   6  -2   13.93    1.03
   7   1   6   12.36    1.09
   7   2   6    1.37    0.95
   9   2   5   14.83    1.27
   9   5   2    8.11    1.13
   4   6   0    0.98    0.73
   5   6   1    1.28    1.07
   6   6   1    1.74    0.82
  11   2   3    0.04    0.77
  11   4   1    1.94    0.64
   4   5   3   32.48    1.58
   9   6  -1    1.95    0.73
   8   1   6    5.23    0.99
   8   2   6    5.12    1.11
  12   2   1   -0.24    0.54
   6   3   6   11.60    1.17
   9   4   4   28.49    1.61
  10   4   3   12.53    1.14
   6   5   4   -0.62    1.08
  10   5   1    2.43    0.65
  11   5  -2    0.27    0.46
   8   6   1    0.24    0.93
   5   3   6    0.83    0.82
   7   3   6   12.62    1.20
   8   4   5   15.72    1.47
   5   5   4   62.56    2.24
   7   5   4    5.90    1.28
  11   5  -1    1.57    0.55
   4   6   1    1.11    0.75
   6   6   2   26.06    1.71
   4   4   5   70.81    2.15
  10   2   5    0.07    0.81
   8   3   6    5.12    0.95
  11   4   2   30.90    1.26
   4   5   4   17.81    1.40
  10   5   2    4.41    0.83
   8   6   2    0.31    0.91
  10   6  -2    3.68    0.61
   6   7  -2    1.09    0.77
   7   7  -3    5.72    0.85
   6   2   7    8.65    1.12
   6   4   6    4.95    1.15
  10   4   4    6.11    0.94
   4   6   2   18.46    1.47
   6   6   3    1.22    1.04
  10   6  -1   -0.13    0.50
   6   7  -1   16.96    1.29
   7   1   7   15.16    1.23
   5   2   7    2.71    0.88
   7   2   7   20.94    1.49
  11   2   4    0.48    0.75
  10   3   5    4.46    0.97
   5   4   6    3.66    1.14
   7   4   6    4.77    0.88
   9   4   5    2.61    0.81
   6   5   5    3.26    1.24
   7   5   5   -0.04    1.11
   5   6   3   18.24    1.55
   5   7  -1   31.54    1.56
   7   7  -1    0.02    0.79
   6   3   7   25.31    1.64
   9   3   6   21.47    1.51
   9   5   4   12.27    1.20
   8   6   3   11.76    1.25
   9   6   2   14.76    1.15
  10   6   0    8.79    0.79
   6   7   0   35.31    1.75
   8   7  -2    0.05    0.65
   8   7  -3    0.26    0.56
   8   2   7    6.25    1.12
   5   3   7   13.23    1.25
  11   3   4    2.18    0.72
   4   4   6    0.20    0.88
  11   4   3    4.22    0.73
   3   5   4   48.63    1.91
   8   5   5   78.48    2.55
  10   5   3    0.20    0.54
  11   5   1    0.65    0.51
   4   6   3   19.54    1.59
   8   7  -1   10.27    0.95
   8   3   7    1.42    1.09
   4   5   5   18.61    1.36
   3   6   2    3.89    0.99
   6   6   4   -0.07    0.95
   6   7   1   20.05    1.48
   4   3   7    0.05    0.68
   6   4   7    0.33    1.01
  10   4   5    2.03    0.76
   5   6   4    0.77    0.70
  10   6   1    0.27    0.57
   5   7   1   35.60    1.80
   7   7   1   -0.22    0.87
   8   7   0    8.27    0.96
  10   2   6    4.40    0.91
   5   4   7   15.54    1.50
   9   4   6    7.52    0.96
   5   5   6   12.79    1.43
   7   5   6    0.29    1.17
   9   5   5   -0.87    0.79
  11   5   2   -0.58    0.45
   8   6   4    0.28    0.86
   9   6   3   12.61    1.08
   4   7   0   79.92    2.40
   6   2   8   -0.05    0.95
   9   2   7   34.80    1.64
  10   3   6    1.47    0.82
   3   4   6  165.51    3.31
   3   5   5    2.43    0.98
  10   5   4    0.18    0.65
   3   6   3    0.93    0.89
   4   6   4   55.98    2.32
   6   7   2   -0.21    1.02
   7   7   2   47.28    1.91
   8   7   1   10.83    1.02
   5   2   8    3.87    0.91
   7   2   8    0.35    1.00
   6   3   8   -0.23    1.09
   9   3   7   57.27    2.06
   4   4   7  125.52    3.17
  11   4   4   -0.13    0.60
   2   5   4   70.44    2.20
   4   5   6    0.98    1.12
   6   6   5    1.47    1.02
   7   6   5    2.92    1.11
  10   6   2    4.50    0.67
   4   7   1   -0.13    0.93
   5   7   2   71.41    2.47
   5   3   8    1.15    1.02
  11   3   5    0.06    0.60
   8   7   2    0.31    0.74
   8   2   8   33.34    1.72
   6   5   7   14.56    1.59
   9   6   4    2.93    0.69
   4   7   2   30.65    1.79
   6   7   3    6.62    1.19
   7   7   3    5.20    1.03
   4   2   8    0.34    0.64
   4   3   8   44.85    1.95
   6   4   8   17.95    1.60
   7   4   8   70.04    2.60
   9   4   7    8.48    1.13
   5   5   7   23.40    1.83
   9   5   6   12.01    1.15
  10   5   5    6.16    0.82
   3   6   4    4.17    1.00
  10   6   3    2.59    0.62
   9   7   1   27.74    1.17
   3   4   7   21.83    1.58
   3   5   6    3.30    0.91
   8   5   7   17.71    1.43
   7   6   6    6.51    1.24
   8   7   3   -0.12    0.64
   8   4   8  168.42    3.61
   4   5   7    1.47    1.16
   5   6   6    1.20    0.81
   4   7   3   52.51    2.31
   6   7   4    2.22    1.03
   6   2   9   42.10    2.04
   9   2   8    2.88    0.86
   6   3   9   37.28    2.11
   9   3   8   10.42    1.15
  10   3   7    1.49    0.81
   4   4   8    0.07    0.85
   3   6   5    1.08    1.12
   9   6   5    0.39    0.54
   3   7   2    8.76    1.29
   7   7   4    6.95    0.92
   9   7   2   20.29    1.05
   5   2   9   30.94    1.81
   7   2   9   13.59    1.40
   3   3   8    4.43    0.96
   5   3   9  108.83    3.15
   4   6   6    3.94    0.98
  10   6   4   11.63    0.85
   3   5   7   31.94    1.98
   5   5   8   22.11    1.79
   7   5   8    3.79    1.01
   9   5   7    5.34    0.89
  10   5   6    2.19    0.67
   2   6   4   39.76    2.00
   6   6   7    1.35    1.24
   4   7   4   27.12    1.87
   8   7   4   10.35    1.02
   5   1   9   -0.24    0.95
   4   3   9    9.06    1.32
   8   3   9   14.52    1.37
   3   4   8   79.10    2.75
  10   4   7    3.01    0.76
   2   5   6   12.18    1.20
   5   6   7    3.71    1.31
   7   6   7    1.79    1.06
   3   7   3   59.12    2.40
   4   5   8   -0.34    0.77
   8   5   8    2.62    0.98
   3   6   6   60.13    2.63
   6   8   1    0.40    0.72
   4   4   9  151.49    3.93
   1   5   5    3.24    1.06
   2   6   5   30.51    1.95
   4   6   7    4.12    1.33
   8   6   7    6.27    1.03
   4   7   5   40.34    2.25
   4   1   9   12.67    1.26
   2   3   8   32.29    1.73
   1   6   3   30.87    1.73
   3   7   4    4.16    1.08
   6   7   6    4.67    1.14
   6   8   2    3.19    0.89
   3   2   9   -0.29    0.96
   5   3  10  132.02    3.68
   6   3  10    2.46    1.06
   2   5   7    1.62    1.16
   3   5   8   -0.16    1.23
   5   5   9  117.62    3.62
   7   5   9   25.93    1.76
   6   6   8   59.82    2.52
   5   7   6    1.00    1.09
   7   7   6    9.19    1.12
   5   8   2   21.04    1.43
   7   8   2    1.57    0.70
   5   2  10    7.11    1.35
   9   3   9   31.51    1.57
   2   4   8    0.47    0.83
   3   4   9   21.14    1.84
   7   6   8    6.45    1.00
   6   8   3    1.83    0.90
   2   6   6    0.62    0.95
  11   4  -1    2.13    0.94
   4   5   1   -0.11    1.08
   8   5  -9    2.82    1.14
   9   5  -8    4.85    1.24
  10   5  -3    0.61    1.17
  10   5  -4   -0.08    1.01
  10   5  -5    7.12    1.18
   6   6  -3    1.57    1.48
   6   6  -4   -0.23    1.85
   6   6  -5    2.15    1.50
   8   4 -11    6.17    1.14
   3   5  -1   24.28    2.04
   3   5  -7   34.25    2.42
   2   4  -8    0.51    1.40
  11   4  -2   25.09    1.46
   3   5  -2   -0.28    1.36
   4   5  -8    0.61    1.76
   5   5   1   24.58    2.04
   5   5  -9  100.89    3.73
   7   5  -9   25.10    2.08
   9   5  -7    5.07    1.27
   9   4 -10    6.50    1.11
   3   5  -3  176.73    4.44
   3   5  -5    2.74    1.42
   4   5   0    7.83    1.38
   6   5   1  174.86    4.56
   7   5   1   -0.08    1.50
   8   5  -8    2.31    1.34
   6   4 -11    1.31    1.29
  11   4  -3    4.58    1.01
  11   4  -4   -0.21    0.80
   3   5  -4   49.85    2.48
   4   5  -7   -0.58    1.52
   9   5  -6   12.10    1.52
   3   4  -9   18.40    1.88
  10   4  -8    0.70    0.87
   5   5  -8   24.14    2.07
   7   5  -8    6.42    1.62
   9   5  -5    0.36    1.18
   4   5  -2   13.26    1.68
   4   5  -6    1.15    1.46
   6   5   0    1.60    1.62
   6   5  -8    2.80    1.40
   8   5  -7   15.48    1.60
   7   3 -12    1.53    1.05
   8   4 -10    0.12    0.86
   9   4  -9    4.79    1.03
   4   5  -3   37.13    2.35
   4   5  -4   22.35    2.04
   4   5  -5   19.06    2.00
   5   5  -1   23.68    1.92
   5   5  -7   18.96    1.90
   8   5  -6    1.54    1.41
   3   4  -8   80.22    2.91
   5   4 -10   64.98    2.87
   8   4   2    1.17    1.26
  10   4  -7    2.36    0.79
   5   5  -6   16.47    2.01
   6   5  -1  150.65    4.16
   6   5  -7   13.92    1.73
   7   5  -1    1.10    1.46
   8   5  -5   76.93    3.16
   4   4  -9  149.96    3.95
  10   4  -6    3.23    1.02
   5   5  -2    1.66    1.11
   5   5  -5   12.77    1.86
   7   5  -2   -0.19    1.50
  11   3  -7    2.29    0.82
   6   4   2  185.89    3.90
   7   4   2   10.94    1.53
   8   4  -9    3.77    1.22
   9   4  -8    2.83    1.12
  10   4  -2   -0.02    1.08
   5   5  -4   68.17    2.88
   6   5  -5    5.70    1.51
   7   5  -3   42.93    2.47
   7   5  -4    5.94    1.53
   8   3 -11    1.55    0.93
  10   3  -9    0.01    0.65
  11   3  -1    1.37    0.94
   3   4  -7   21.64    1.75
  10   4  -3   14.60    1.43
  10   4  -4    5.00    1.15
  10   4  -5    2.65    0.86
   6   5  -4   -1.13    1.12
   4   4  -8    1.96    1.31
   5   4  -9    0.90    1.35
   8   4   1   21.94    1.84
  12   2  -3    5.27    0.77
   5   3 -11    9.98    1.42
  11   3  -2    3.27    0.89
   3   4  -6  178.93    3.76
   5   4   1    1.21    0.97
   8   4  -8  162.08    3.90
   9   4  -7    8.86    1.17
   8   2 -12    0.45    0.83
   7   3 -11    4.56    0.96
  11   3  -3    0.83    0.84
  11   3  -4    1.80    0.77
  11   3  -5   -0.12    0.64
   6   4   1    2.68    1.08
   9   4  -6    8.05    1.39
   4   3 -10  316.80    4.96
   7   2 -12    1.00    0.95
   9   2 -11   -0.20    0.75
  11   2  -8   -0.14    0.67
   8   3 -10   -0.10    1.02
  10   3   0    1.50    0.97
   6   4  -8   15.16    1.53
   9   1 -12   -0.13    0.57
   4   4  -6   -0.33    0.82
   5   4  -7   17.07    1.59
   6   4   0  123.99    3.17
  12   1  -1   14.49    0.96
   5   3 -10  129.79    3.32
  10   3  -1    9.09    1.24
   4   4  -4   26.97    1.63
   5   4  -1    1.10    0.94
   6   4  -7    1.05    1.22
   8   4  -2    0.91    1.21
  11   2  -7   -0.16    0.66
   6   3 -10    3.52    1.22
   8   3   2   11.57    1.28
   9   3   1  106.12    2.84
  10   3  -6    1.86    0.96
   5   4  -6    4.28    1.20
   6   4  -1    2.72    1.01
   7   4  -1   17.05    1.43
   7   4  -6    4.06    1.24
   8   4  -4    0.71    1.24
  11   1  -9    6.48    0.72
   8   2 -11   -0.21    0.82
  10   2  -9    1.32    0.73
   4   3  -9    8.91    1.10
  10   3  -2    3.76    1.08
  10   3  -5    4.92    1.07
   5   4  -3    7.97    1.23
   5   4  -4   47.04    2.11
   5   4  -5   22.05    1.62
   6   4  -2  193.82    3.91
   6   4  -6    5.98    1.17
   7   4  -2   12.19    1.45
   7   4  -5   10.40    1.53
  12   1  -3    0.01    0.61
  12   1  -5    7.85    0.78
   9   2 -10    1.58    0.84
  11   2  -1    2.72    0.84
  11   2  -6    1.59    0.80
   7   3   2   29.49    1.55
  10   3  -4    6.26    1.14
   6   4  -3   14.96    1.40
   6   4  -4   93.06    2.92
   7   4  -4    4.75    1.11
  11   2  -2    0.32    0.78
  11   2  -5    1.42    0.78
   5   3  -9  121.70    3.12
   7   3  -9    8.93    1.33
   9   3  -7   65.66    2.39
  10   0 -11    0.13    0.51
  10   1 -10   -0.10    0.68
   5   2 -11   21.35    1.53
   6   2 -11   10.04    1.23
   7   2 -11    1.12    0.78
  10   2   1    4.62    0.92
  11   2  -3    0.32    0.76
   9   1 -11    4.61    0.85
  11   1  -8    0.22    0.65
  12   0  -6    0.56    0.51
   8   2 -10    1.65    0.99
   5   3  -8    0.28    1.01
   7   3   1   19.99    1.38
   7   3  -8    0.85    1.03
   8   3   0   28.63    1.68
   8   3  -7    1.05    1.11
   9   3  -2   53.39    2.19
   9   3  -3   27.70    1.76
   9   3  -4    4.24    1.06
   4   2 -10    0.48    0.81
  10   2  -7   -0.08    0.80
   4   3  -7    0.14    0.82
   6   3  -8    0.45    1.00
  12   0  -5    1.33    0.56
  11   1  -7   -0.11    0.47
   7   2 -10   22.75    1.56
   7   3  -7   24.44    1.63
   9  -1 -12   -0.05    0.45
  12   0  -2   12.50    0.89
  12   0  -3   17.73    1.01
  12   0  -4   19.62    1.03
   8   1 -11   45.44    1.76
   5   2 -10    5.01    1.06
   6   2 -10   65.64    2.26
   9   2  -8    3.61    1.00
   5   3  -7   13.89    1.30
   6   3  -7   27.84    1.67
   8   3  -2   11.68    1.33
   9   1 -10   34.47    1.53
  11   1  -1    1.23    0.77
  11   1  -6    7.89    0.93
  10   2  -5   -0.68    0.85
   6   3   0   -0.23    0.72
   7   3  -6   13.41    1.32
   8   3  -4    1.17    0.95
  11   0  -8   53.59    1.59
  11   1  -5    6.39    0.92
   4   2  -9   23.40    1.32
   8   2   2   46.94    1.71
   5   3  -6    0.66    0.77
   6   3  -6   13.13    1.22
   7   3  -5   -0.93    0.90
  11  -1  -9    6.16    0.65
  12  -1  -1   34.47    1.23
  10   1  -8    0.61    0.74
  11   1  -2    1.87    0.67
  11   1  -4   11.61    1.06
   7   2  -9   15.46    1.37
   5   3  -5    1.61    0.77
   7   3  -4    6.69    1.14
   7   0 -12    1.73    0.75
   5   2  -9   31.00    1.55
   6   2  -9   41.14    1.86
   5   3  -4  205.05    3.37
   6   3  -2   50.73    1.80
   6   3  -3  169.45    3.19
  12  -1  -2    1.54    0.58
   9   1  -9   42.56    1.75
   9   2  -6    1.53    0.70
  12  -1  -3   -0.36    0.59
  12  -1  -4    0.85    0.56
  10   0  -9   12.14    0.97
   8   2  -7    6.18    1.13
   9   2  -5   14.77    1.37
   8  -1 -12    1.74    0.67
  10  -1 -10   -0.18    0.58
  11  -1  -8   -0.23    0.57
   8   0 -11    1.40    0.80
  11   0  -6   14.32    1.05
   7   2  -8    0.16    0.71
   9  -1 -11    5.32    0.76
   9   0 -10    3.66    0.82
  10   1  -6    5.10    0.85
   6   2  -8    1.12    0.92
   8   2  -6    4.40    1.00
  12  -2  -2    0.43    0.52
  12  -2  -4    3.12    0.61
   8   1  -9   13.56    1.26
  10   1  -5   20.73    1.42
   7   2   1   13.24    1.04
   7   2  -7   22.68    1.43
  12  -2  -3    4.89    0.65
  11  -1  -7   -0.51    0.58
  11   0  -2   27.32    1.38
  11   0  -3   19.84    1.22
  11   0  -4    8.83    0.97
   5   1 -10    7.73    0.97
   6   1 -10   53.03    1.91
   8   2  -1   10.17    1.14
   8   2  -5    0.38    0.90
   8  -2 -12    1.43    0.59
  11  -2  -8    0.39    0.52
   7  -1 -12    6.62    0.82
   9   1   1  385.45    4.49
   5   2  -7    3.21    0.81
   6   2  -7    6.32    0.83
   7   2  -6    0.14    0.87
   8   2  -3    0.78    0.87
   9  -2 -11   -0.82    0.54
   9   0  -9    1.04    0.78
  10   0  -7   13.42    1.14
   8   1  -8   -0.11    0.54
   9   1  -6    0.50    0.90
   5   2  -6  115.87    2.41
   7   2  -1   11.77    1.04
  11  -2  -7    0.24    0.60
   6   1  -9   -0.80    0.79
   7   2  -2   12.34    1.03
   7   2  -4    2.81    0.71
  10  -1  -8    0.86    0.72
  11  -1  -1    1.23    0.67
   5   1  -9    1.04    0.75
   8   1  -7   34.57    1.66
   9   1  -5    0.40    0.71
   6   2  -5    3.78    0.72
  10  -2  -9    1.66    0.59
  11  -1  -2    2.13    0.79
  11  -1  -3    6.20    0.86
   7   0 -10  155.33    3.07
   9   1  -4    2.22    0.75
   6   2  -3    7.22    0.81
   6   2  -4    0.70    0.55
  11  -3  -7    2.50    0.57
  11  -2  -6    1.06    0.67
  10   0  -1   47.62    1.79
   8   1  -6    5.71    1.03
  10  -3  -9   -0.08    0.47
   8  -2 -11    0.72    0.63
   9  -2 -10    1.18    0.68
  10  -1  -7    3.42    0.85
   9   0   2  183.50    2.95
  10   0  -2    2.45    0.88
   6   1  -8   34.70    1.57
  11  -2  -5    1.38    0.73
   5   1  -8   35.24    1.43
   8   1   0   27.37    1.35
  11  -4  -6    5.45    0.60
  11  -3  -6   19.93    1.05
  10  -2  -8   10.64    0.96
  11  -2  -1    2.18    0.69
  11  -2  -4    0.21    0.64
   5   0 -10   48.14    1.64
   8   1  -1   50.70    1.78
   8   1  -4   10.31    1.14
   9  -3 -10   11.95    0.89
  11  -2  -2    1.09    0.79
  11  -2  -3    0.82    0.72
   9   0   1    0.09    0.72
   9   0  -6    1.24    0.61
   7   1  -6   13.86    1.16
   9  -4 -10    5.52    0.59
   8  -3 -11    0.14    0.58
  11  -3  -5    0.01    0.55
   9   0  -5   36.71    1.73
   5   1  -7   11.64    0.91
  11  -4  -5    7.68    0.71
  10  -3  -8    4.32    0.70
  11  -3  -4    1.54    0.62
   7  -2 -11    2.59    0.77
   9  -2  -9    0.94    0.73
  10  -2  -7   -0.37    0.67
   8  -1  -9   12.41    1.15
   6   0  -9   20.00    1.25
   8   0  -7    1.72    0.79
  10  -4  -8    0.10    0.48
  11  -3  -1    1.28    0.67
  11  -3  -2    3.20    0.71
  11  -3  -3    0.66    0.60
   8  -2 -10    1.16    0.78
   7   0  -8   60.18    2.00
   9   0  -1   -0.16    0.85
   9   0  -3    6.94    1.04
   7   1  -4    1.00    0.70
  11  -4  -1    1.07    0.54
   5   0  -9  208.57    3.15
   7   1  -1  128.53    2.42
   7   1  -2   95.14    2.17
   7   1  -3    0.05    0.62
  11  -4  -2   26.41    1.18
  11  -4  -3    3.14    0.67
   9  -3  -9   31.84    1.36
  10  -3  -7    2.35    0.74
  10  -2  -6    2.16    0.68
   9  -5  -9    4.71    0.54
  10  -5  -7    0.26    0.40
   7  -3 -11    5.22    0.81
   6  -2 -11   13.33    1.06
   9  -2  -8    3.76    0.89
   8  -1  -8    0.30    0.81
   9  -1  -6    0.48    0.86
   6   0  -8   25.59    1.35
   8   0   1  227.53    3.24
   9  -4  -9    4.66    0.70
  10  -4  -7    3.00    0.69
   8  -3 -10    0.30    0.67
  10  -2  -5    0.04    0.58
  10  -3  -6    1.64    0.77
   7  -2 -10   22.60    1.32
  10  -2  -4   47.36    1.84
   5  -1 -10    6.78    0.87
   9  -1   1  379.79    4.36
   9  -1  -5    0.88    0.79
   8   0   0  713.36    5.83
   8  -4 -10    0.54    0.54
   8  -1  -7   34.84    1.65
  10  -4  -6    2.61    0.69
   9  -3  -8    8.68    0.88
  10  -3  -5    4.17    0.88
   9  -1  -4    1.54    0.69
   9  -5  -8    3.66    0.58
  10  -3   1   10.54    1.00
   6  -1  -9   -0.16    0.54
   7  -1  -8   37.19    1.63
   9  -1  -1  395.95    4.74
   7   0  -5   18.83    1.21
   8  -6  -9    1.53    0.46
  10  -4  -5    2.17    0.73
   8  -3  -9   12.81    1.11
  10  -3   0    1.02    0.79
  10  -3  -4    6.18    0.97
   6  -2 -10   70.03    2.02
   8  -2  -8   39.31    1.72
   9  -2  -6    0.53    0.87
   8  -1  -6    5.83    0.94
   9  -6  -7    1.02    0.43
  10  -6  -3    2.46    0.51
  10  -4   1    2.13    0.71
   9  -3  -7   64.97    2.09
  10  -3  -1   10.25    1.09
  10  -3  -2    4.37    0.92
  10  -3  -3   21.80    1.38
   7  -2  -9   16.19    1.25
   9  -2   2   14.58    1.08
   5  -1  -9    1.24    0.68
  10  -6  -1   -0.05    0.44
  10  -6  -2    3.86    0.59
  10  -5  -4    1.06    0.59
   6  -4 -11    1.69    0.61
   8  -4  -9    3.31    0.77
  10  -4  -4    6.63    0.98
   9  -2  -5   14.20    1.26
   7  -1  -7   14.06    1.16
   8  -1  -5   44.31    1.79
   8  -5  -9    2.68    0.62
  10  -5   0    4.49    0.73
   7  -4 -10   22.43    1.19
  10  -4   0   14.87    1.14
   5  -2 -10    5.67    0.86
   8  -2  -7    7.43    0.98
   9  -2   1   24.60    1.35
   6  -1  -8   34.99    1.51
   6   0  -5  282.36    3.55
   7  -5 -10   10.04    0.78
   9  -5  -7    4.77    0.73
  10  -5  -1    3.54    0.77
  10  -5  -2    4.51    0.73
  10  -5  -3    0.98    0.61
  10  -4  -1    2.99    0.86
  10  -4  -2    0.53    0.74
   9  -2  -4    8.98    0.99
   8  -1   1   47.44    1.62
   8  -1  -4    9.11    1.06
   9  -6  -6   19.76    0.97
   6  -3 -10    2.92    0.81
   7  -2  -8    1.57    0.84
   9  -2  -1   24.52    1.42
   8  -6  -8   47.93    1.38
   9  -4  -6    7.78    1.04
   7  -3  -9    7.45    1.04
   8  -2  -6    4.65    0.99
   5  -1  -8   30.40    1.30
   8  -4  -8  176.23    3.23
   9  -3   2   52.37    1.76
   7  -6  -9    0.98    0.53
   9  -6  -5    0.42    0.60
   8  -5  -8    2.17    0.69
   8  -3  -7    3.75    0.88
   9  -3  -4    4.95    0.97
   7  -1  -5   12.33    1.08
   9  -4  -5    3.43    0.98
   9  -3   1  104.25    2.52
   9  -3  -3   30.06    1.59
   7  -2  -7   23.26    1.34
   8  -2  -5    0.21    0.67
   6  -5 -10    4.44    0.75
   7  -5  -9   25.58    1.25
   9  -5  -5    0.26    0.74
   9  -4   2   32.65    1.49
   7  -3  -8    0.44    0.81
   9  -3  -1  104.39    2.66
   9  -3  -2   50.44    2.00
   6  -2  -8    0.24    0.78
   8  -2   2   44.71    1.58
   6  -1  -6   93.75    2.17
   7  -1  -4    2.55    0.79
   6  -7  -9   -0.19    0.43
   8  -7  -6    7.95    0.68
   6  -3  -9   36.19    1.62
   8  -2  -4   69.17    2.13
   7  -1  -3    0.25    0.62
   9  -5   2    8.27    0.96
   7  -2  -6   -0.67    0.76
   8  -2  -3    1.16    0.85
   9  -5  -3   28.59    1.54
   4  -2  -9   22.73    1.14
   8  -2   0  280.55    3.91
   8  -2  -2   47.34    1.81
   6  -1  -5   85.05    2.02
   7  -1  -1  118.58    2.33
   8  -7  -5    0.28    0.56
   5  -6 -10    2.10    0.64
   7  -6  -8    6.61    0.81
   8  -6  -6    3.88    0.77
   9  -5  -2    7.80    1.06
   7  -3  -7   21.31    1.36
   8  -3  -5   76.07    2.29
   6  -2  -7    9.53    1.01
   7  -7  -7    0.57    0.54
   6  -6  -9    1.80    0.63
   7  -5  -8    3.73    0.84
   8  -5  -6    0.74    0.83
   9  -5  -1   18.48    1.33
   5  -2  -8    3.79    0.74
   7  -2  -5    7.02    0.99
   6  -3  -8    1.28    0.87
   8  -3  -4    1.60    0.77
   6  -8  -7    1.81    0.50
   8  -6  -5   19.85    1.24
   7  -2  -4    2.52    0.82
   5  -8  -8   16.52    0.81
   7  -8  -5    0.04    0.33
   5  -7  -9    0.86    0.54
   6  -7  -8    0.54    0.56
   7  -4  -7    4.06    0.75
   7  -3  -6   12.44    1.08
   8  -3  -2   13.07    1.24
   8  -7   2    0.35    0.56
   8  -7  -3    0.63    0.65
   8  -4  -4    1.42    0.99
   8  -3  -1    7.95    1.08
   7  -7  -6    8.61    0.83
   8  -7  -2   -0.68    0.57
   8  -6   3   12.08    1.03
   8  -6  -4    0.88    0.82
   5  -4  -9    1.22    0.79
   4  -3  -9    8.58    0.88
   6  -3  -7   28.11    1.47
   7  -3  -5    0.56    0.82
   5  -2  -7    2.58    0.59
   7  -2   1   12.73    0.95
   7  -2  -2   12.03    1.00
   7  -8  -4    3.93    0.62
   8  -7  -1   11.60    0.92
   5  -6  -9    0.50    0.61
   6  -6  -8   57.99    1.82
   7  -4  -6    5.63    1.08
   8  -4   2   -0.68    0.81
   8  -4  -3   44.97    1.91
   5  -3  -8   -0.36    0.70
   7  -2  -1   11.44    1.01
   6  -8  -6   10.24    0.79
   7  -6  -6    7.40    0.98
   8  -6   2    1.45    0.76
   5  -5  -9  108.08    2.43
   8  -4   1   22.15    1.49
   8  -4  -1   18.73    1.46
   7  -8  -3    2.68    0.59
   6  -7  -7   57.07    1.71
   7  -7  -5   11.20    0.97
   8  -6   1    0.85    0.86
   8  -6  -2    1.14    0.86
   7  -5  -6    0.53    0.70
   7  -7  -7    1.04    0.57
   3  -4 -11   35.16    1.66
   5  -4 -10   59.08    2.14
   6  -4  -9    5.93    1.10
   4  -3 -10  293.90    4.27
   6  -3  -8    0.34    0.54
   5  -2  -8    3.25    0.83
   8  -7  -4   10.67    0.84
   4  -6 -11   68.07    1.90
   8  -4  -5   14.45    1.33
   8  -3  -1    6.57    0.94
   8  -3  -2   10.53    1.10
   4  -2  -9   21.63    1.29
   7  -2  -4    1.83    0.66
   5  -8  -9    3.39    0.54
   3  -7 -11    3.29    0.67
   5  -7 -10   14.04    0.90
   6  -7  -9    0.22    0.54
   7  -6  -8    5.18    0.73
   8  -5  -6    1.96    0.88
   4  -4 -11  187.39    3.49
   7  -4  -8   71.36    2.40
   7  -3  -7   21.67    1.42
   6  -2  -7    7.64    0.88
   7  -2  -5    6.67    0.95
   8  -7  -5    0.29    0.52
   8  -6  -6    5.07    0.69
   2  -3 -11   93.32    2.30
   8  -3  -4    0.99    0.90
   2  -2 -10   24.27    1.22
   6  -6 -10   11.64    0.93
   5  -5 -11   -0.08    0.70
   6  -5 -10    4.17    0.74
   3  -3 -11    7.53    1.02
   5  -3 -10  113.94    2.77
   6  -3  -9   31.76    1.54
   3  -2 -10    2.20    0.75
   5  -2  -9   27.37    1.48
   6  -1  -5   83.47    2.05
   4  -7 -11    0.15    0.48
   7  -7  -8   16.61    0.94
   5  -6 -11   23.49    1.17
   7  -5  -9   26.71    1.45
   5  -4 -11  136.23    3.02
   7  -3  -8    0.77    0.82
   6  -2  -8   -0.46    0.77
   7  -2  -6    0.11    0.59
   5  -1  -7   11.87    0.90
   8  -7  -6    9.04    0.72
   3  -6 -12    3.36    0.71
   7  -6  -9    0.81    0.59
   8  -6  -7    5.82    0.77
   9  -5  -2    7.37    0.98
   9  -5  -3   26.20    1.37
   4  -3 -11   11.76    1.09
   4  -2 -10    1.43    0.85
   6  -1  -6   88.58    2.19
   4  -5 -12    8.82    0.95
   9  -5  -4   11.19    1.04
   8  -2  -2   41.21    1.58
   6  -7 -10    1.54    0.51
   9  -6  -3   12.23    0.88
   8  -5  -8    2.09    0.77
   9  -4  -3    7.89    1.01
   6  -3 -10    2.88    0.97
   8  -2  -3    1.04    0.58
   8  -2  -4   70.67    2.14
   5  -1  -8   35.29    1.52
   7  -1  -3    0.00    0.61
   5  -7 -11   -0.09    0.46
   9  -6  -4    3.43    0.66
   6  -5 -11    4.43    0.78
   7  -5 -10   10.74    0.97
   9  -5  -5   -0.77    0.68
   8  -4  -8  170.57    3.38
   9  -4  -4   22.40    1.29
   5  -3 -11    9.24    1.01
   7  -3  -9    7.40    1.15
   8  -3  -7    2.60    0.92
   5  -2 -10    7.41    0.92
   6  -2  -9   39.87    1.70
   6  -1  -7   20.78    1.26
   7  -1  -4    2.58    0.61
   7  -7  -9   -0.14    0.41
   8  -7  -7    1.23    0.44
   5  -5 -12   25.23    1.24
   6  -4 -11    0.73    0.65
   7  -4 -10   23.68    1.44
   9  -4  -5    2.14    0.91
   3  -3 -12   41.46    1.73
   2  -2 -11   25.93    1.29
   3  -2 -11   35.40    1.49
   7  -2  -8    0.40    0.87
   8  -2  -5    1.15    0.71
   7  -1  -5   12.45    1.09
   7  -6 -10    8.95    0.78
   9  -6  -5    0.34    0.53
   5  -4 -12   29.59    1.48
   4  -3 -12   26.67    1.53
   9  -3  -3   29.03    1.46
   4  -2 -11  328.21    4.47
   5  -6 -12    4.36    0.64
   8  -5  -9    3.40    0.72
   9  -4  -6    7.71    1.04
   6  -3 -11   11.72    1.22
   6  -2 -10   70.11    2.29
   3  -1 -10   30.72    1.37
   5  -1  -9    0.37    0.58
   6  -1  -8   30.36    1.45
   7  -1  -6   12.38    0.99
   8  -4  -9    2.81    0.72
   5  -2 -11   19.36    1.39
   4  -1 -10  464.02    5.05
   8  -6  -9    2.02    0.54
   7  -5 -11    9.93    0.84
   9  -5  -7    5.20    0.74
   3  -4 -13    2.20    0.73
   9  -4  -7    8.65    1.00
   5  -3 -12   50.21    1.93
   8  -2  -7    5.70    0.81
   5   0  -7  143.78    2.65
   4  -5 -13    6.72    0.78
   6  -5 -12    0.60    0.53
   4  -4 -13    9.42    0.96
   6  -4 -12    8.76    0.93
   7  -4 -11   43.33    1.65
   8  -3  -9   15.14    1.28
   9  -3  -6   19.48    1.25
   5  -1 -10    6.06    0.98
   6  -1  -9    0.19    0.80
   9  -6  -7    1.01    0.50
   8  -5 -10    7.36    0.75
   3  -2 -12   36.36    1.52
   4  -2 -12    1.31    0.91
   8  -2  -8   34.05    1.70
   7  -1  -8   36.55    1.72
   8  -1  -2   52.14    1.64
   8  -1  -4    8.23    0.99
   6   0  -6   43.79    1.51
   6  -6 -12    0.06    0.45
   7  -6 -11    1.96    0.41
   5  -5 -13   64.89    1.62
   9  -5  -8    5.92    0.71
   8  -4 -10    0.46    0.53
   9  -4  -8    2.06    0.74
   3  -3 -13   17.98    1.22
   6  -3 -12    1.61    0.84
   7  -3 -11    5.15    0.96
   9  -3  -7   56.10    1.99
   6  -2 -11   11.01    0.98
   7  -2 -10   23.65    1.45
   9  -2  -3   47.06    1.73
   3  -1 -11   37.53    1.56
   8  -1  -5   40.68    1.64
   5   0  -8  690.56    5.97
   5  -4 -13    1.57    0.58
   5  -2 -12    7.69    1.07
   9  -2  -5   11.97    1.15
   2  -1 -11    4.79    0.79
   4  -1 -11  152.95    3.07
   8  -1  -6    3.54    0.94
   4   0  -9  521.37    5.11
   6   0  -7   82.00    2.14
   7   0  -3  203.27    3.01
   7   0  -4    4.52    0.77
   8  -3 -10    0.24    0.60
   9  -3  -8   11.40    1.11
   6  -1 -10   46.36    1.83
   7  -1  -9   97.69    2.65
   7   0  -5   18.17    1.20
   7  -5 -12    0.53    0.45
   7  -4 -12    0.26    0.56
   9  -4  -9    4.06    0.73
   5  -3 -13   32.36    1.54
   5  -1 -11   10.65    1.04
   8  -1  -7   33.48    1.66
   7   0  -6   20.76    1.27
   8  -5 -11    8.41    0.69
   9  -5  -9    4.81    0.62
   6  -4 -13   13.55    0.94
   8  -4 -11    8.12    0.86
  10  -4  -5    1.22    0.70
   6  -5 -13    2.76    0.53
  10  -4  -6    3.51    0.70
   9  -3  -9   32.05    1.48
   3  -2 -13    9.19    1.05
   4  -2 -13  264.17    3.98
   8  -2 -10    2.07    0.88
   6  -1 -11   46.81    1.93
   8  -1  -8    0.18    0.83
   4   0 -10  143.72    2.88
   7   0  -7  125.03    2.82
   4  -4 -14   12.82    0.93
   6  -3 -13   24.56    1.29
   8  -3 -11    0.84    0.70
  10  -3  -4    5.05    0.84
  10  -3  -5    4.03    0.80
   3  -1 -12   48.55    1.80
   4  -1 -12    4.52    0.98
   7  -1 -10    0.67    0.58
   5   0 -10   45.75    1.83
  10  -3  -6    2.10    0.71
   5  -1 -12  220.08    3.81
   9  -1  -3   31.96    1.45
   9  -1  -4    1.66    0.83
   9  -1  -5    1.07    0.83
   7   0  -8   61.92    2.11
   4  -3 -14   14.88    1.14
   7  -2 -12    0.48    0.76
   8  -1  -9   13.17    1.12
   9  -1  -6    0.05    0.83
   8   0  -3    4.37    0.86
   8   0  -5   12.64    1.15
   5   1  -7   12.80    1.03
   7  -4 -13    4.73    0.62
   8  -4 -12   20.80    0.98
   9  -3 -10   12.23    0.98
  10  -3  -7    1.43    0.73
   8  -2 -11   -0.26    0.73
   9  -2  -9    0.49    0.76
   3   0 -11  115.33    2.55
   4   0 -11   85.08    2.37
   6   0 -10    9.49    1.14
   8   0  -6  116.24    2.72
   6   1  -6   89.09    2.20
  10  -4  -8    0.25    0.53
   5  -3 -14    5.47    0.69
   7  -3 -13   -0.06    0.55
   6  -2 -13   13.94    1.05
  10  -2  -4   44.41    1.57
  10  -2  -5   -0.05    0.69
   6  -1 -12    9.81    1.17
   5   0 -11   31.70    1.59
   8   0  -7    1.97    0.90
   5   1  -8   33.48    1.52
   6   1  -7   20.75    1.27
   8  -3 -12    5.73    0.65
  10  -3  -8    4.36    0.79
  10  -2  -6    3.35    0.84
   4  -1 -13   23.62    1.47
   2   0 -11    9.64    0.92
   4   1  -9   12.95    1.03
   9  -4 -11    1.03    0.46
   6  -3 -14    0.61    0.59
   4  -2 -14    1.95    0.79
   9  -2 -10    1.28    0.74
   3  -1 -13  175.54    3.20
   5  -1 -13    5.89    1.06
   6   0 -11    5.49    0.97
   7   0 -10  130.42    3.06
   8   0  -8   81.16    2.41
   5   1  -9    0.12    0.76
   6   1  -8   33.75    1.62
   7   1  -4    1.85    0.71
   7   1  -5   13.34    1.12
   9  -3 -11    2.80    0.68
   5  -2 -14    2.90    0.87
   7  -2 -13   43.06    1.62
  10  -2  -7    0.32    0.54
   7  -1 -12    4.72    0.95
   7   1  -3   -0.24    0.65
   7   1  -6   10.75    1.06
  10  -3  -9    0.25    0.57
   8  -2 -12    2.21    0.60
   8  -1 -11   50.41    1.88
   3   0 -12    1.58    0.81
   5   0 -12  118.62    2.89
   8   0  -9   15.67    1.26
   7   1  -7   14.68    1.24
   6  -2 -14   13.70    1.06
  10  -2  -8    9.32    0.83
   6  -1 -13   15.96    1.15
   9   0  -4   54.16    1.84
   9   0  -5   38.43    1.66
   9   0  -6    2.05    0.89
   3   1 -10   30.02    1.41
   4   1 -10  435.07    5.00
   5   1 -10    6.19    1.03
  10  -1  -4   36.26    1.46
   6   0 -12   25.20    1.50
   7   0 -11    4.35    0.87
   9   0  -3    6.28    0.91
   7   1  -8   34.02    1.56
   7  -3 -14    1.22    0.54
  10  -2  -9    1.88    0.62
   9  -1 -10   31.95    1.42
  10  -1  -6    5.08    0.74
   6   1 -10   52.10    2.05
   8   1  -5   42.76    1.77
   5  -3 -15    6.04    0.68
   9  -3 -12    0.22    0.47
  10  -3 -10    3.88    0.60
   5  -1 -14    5.25    1.02
   7  -1 -13    1.57    0.77
  10  -1  -7    2.80    0.80
   4   0 -13  245.22    3.98
   4   1 -11  153.31    3.16
   7   1  -9  103.18    2.71
   8   1  -4   10.04    0.92
   8   1  -6    4.30    0.81
   5   2  -6  106.00    2.36
   7  -2 -14    0.63    0.65
   8  -2 -13   -0.15    0.52
  10  -1  -8    0.10    0.73
   7   0 -12    1.59    0.91
   5   1 -11   10.94    1.08
   8   1  -3   57.86    1.82
   8   1  -7   32.54    1.58
   5   2  -7    2.28    0.83
   5  -2 -15    0.74    0.66
   6  -1 -14    3.49    0.94
   3   0 -13   -0.37    0.66
   9   0  -9    0.31    0.81
   6   1 -11   53.66    2.12
   7   1 -10    0.33    0.84
   8   1  -8   -0.61    0.87
   4   2  -8   -0.24    0.59
   6   2  -4    1.66    0.70
   6   2  -5    4.82    0.85
   6   2  -6   22.58    1.33
   6  -3 -15   -0.11    0.42
  10  -2 -10    6.02    0.64
   5   2  -8    3.01    0.75
   6   2  -7    8.17    1.08
  10  -1  -9   22.76    1.18
   2   1 -11    3.47    0.83
   4   1 -12    4.13    1.07
   5   1 -12  226.76    4.04
   8   1  -9   13.72    1.30
   4   2  -9   21.03    1.33
   5   2  -9   28.57    1.60
   6   2  -8   -0.64    0.73
   6  -2 -15    0.20    0.56
   7  -1 -14    1.82    0.66
   9   0 -10    3.77    0.72
  10   0  -5  106.26    2.42
  10   0  -6   18.81    1.21
   3   1 -12   49.30    1.91
   3   2  -9    0.56    0.75
   7   2  -5    6.61    1.04
   7   2  -6   -0.57    0.82
  11  -2  -7    0.43    0.56
   9  -1 -12    0.74    0.60
   5   0 -14   45.36    1.84
   7   0 -13    8.19    1.03
   8   0 -12   42.78    1.70
  10   0  -4  128.86    2.58
  10   0  -7   14.36    1.18
   6   1 -12   10.53    1.15
   9   1  -4    1.53    0.83
   9   1  -5    0.97    0.68
   9   1  -6    0.80    0.69
   6   2  -9   44.51    1.93
   7   2  -4    2.21    0.64
   7   2  -7   21.27    1.36
   8  -2 -14   23.57    0.99
  10  -2 -11   13.27    0.79
   4  -1 -15    0.04    0.75
  10   0  -8   15.62    1.14
   4   2 -10    1.68    0.69
   5   2 -10    4.90    1.10
   7   2  -3   61.45    1.90
   7   2  -8    1.50    0.95
   6   0 -14   -0.24    0.76
   2   1 -12   10.44    1.09
   9   1  -3   34.28    1.52
   6   2 -10   68.81    2.38
   7  -2 -15   -0.05    0.45
   6  -1 -15   15.91    1.04
   5   1 -13    6.40    0.95
   7   1 -12    6.13    0.91
   8   1 -11   50.68    1.97
   9   1  -9   41.24    1.78
   7   2  -2   10.32    0.94
   7   2  -9   14.58    1.19
   8   2  -6    5.19    1.07
   8  -1 -14    1.89    0.59
  10  -1 -11   91.49    1.90
   8   0 -13   -0.06    0.72
   3   1 -13  177.12    3.45
   6   1 -13   16.43    1.34
   4   2 -11  298.90    4.60
   5   2 -11   23.70    1.45
   8   2  -4   66.38    2.13
   8   2  -7    6.29    0.95
   9  -1 -13   27.42    1.11
  11  -1  -7   -0.57    0.55
   2   2 -10   28.37    1.48
   6   2 -11   12.84    1.39
   8   2  -8   38.59    1.79
   7  -1 -15   11.30    0.83
  11  -1  -8    0.27    0.59
   9   0 -12    2.46    0.58
  10   0 -10   27.43    1.25
   8   1 -12    2.65    0.86
   8   2  -3    0.76    0.84
   4   3  -6    1.17    0.77
   5   3  -5    2.70    0.71
   5   3  -6   -0.01    0.76
   5   3  -7   13.27    1.29
   4   0 -15   25.94    1.43
   5   0 -15   13.40    1.10
   5   1 -14    5.57    1.09
   7   1 -13    0.90    0.66
   4   2 -12    0.54    1.04
   5   2 -12    7.83    1.25
   4   3  -7    0.59    0.65
   4   3  -8   47.47    1.96
   5   3  -8    0.59    0.92
   6   3  -5   52.16    2.00
   6   3  -6   12.73    1.20
   6   3  -7   26.45    1.68
   6   0 -15    7.07    0.91
   9   1 -11    4.90    0.89
  10   1  -5   20.42    1.25
  10   1  -7    1.84    0.80
   8   2 -10    1.65    0.97
   6   3  -4   33.78    1.64
   6   3  -8    1.36    1.03
   8   0 -14   15.32    0.98
  10   0 -11    0.39    0.56
   6   1 -14    3.04    0.87
  10   1  -8    0.14    0.76
   2   2 -11   25.38    1.40
   3   2 -12   40.79    1.94
   9   2  -5   14.26    1.32
   3   3  -8    4.96    0.91
   4   3  -9    9.00    1.21
   5   3  -9  111.02    3.00
   9   0 -13    5.02    0.70
   3   1 -14   58.38    2.12
  10   1  -9   27.16    1.35
   7   2 -12    1.08    0.94
   9   2  -4   10.90    1.17
   9   2  -8    3.44    0.98
   6   3  -3  154.06    3.04
   6   3  -9   33.27    1.84
   7   3  -5    0.01    0.99
   7   3  -6   15.04    1.28
   7   3  -7   23.10    1.66
   7   0 -15    0.15    0.67
  11   0  -7    0.54    0.61
   7   1 -14    1.05    0.71
   4   2 -13  258.92    4.47
   8   2 -11    0.27    0.85
   3   3  -9   66.23    2.23
   4   3 -10  327.25    5.11
   5   3 -10  107.82    3.02
   7   3  -4    5.04    1.07
   7   3  -8   -0.06    0.80
   9   1 -12    0.39    0.66
   2   2 -12    1.01    1.00
   6   2 -13   15.28    1.38
   6   3 -10    3.89    1.01
   7   3  -9    9.07    1.34
   5   1 -15    8.70    1.06
  10   1 -10    0.08    0.62
   3   2 -13    8.02    1.24
   9   2 -10    1.04    0.83
   3   3 -10   10.18    1.20
   5   3 -11   11.58    1.50
   6   3  -2   45.80    1.75
   7   3  -3   22.05    1.43
   8   3  -6    5.70    1.16
   8   3  -7    2.77    1.11
   4   1 -15   -0.10    0.91
   2   3  -9    1.39    0.91
   4   3 -11   10.61    1.26
   8   3  -5   79.97    2.62
   6   1 -15   15.34    1.17
   3   3 -11    9.35    1.40
   8   3  -4    0.88    1.00
   6   0 -16    0.41    0.55
   8   1 -14    0.90    0.64
   5   2 -14    1.47    0.83
   6   2 -14   11.57    1.18
   9   2 -11    0.15    0.79
  10   2  -6    3.45    0.91
  10   2  -7   -0.62    0.78
   2   3 -10    4.89    1.10
   5   3 -12   53.16    2.40
   7   3 -11    6.63    1.22
   7   1 -15   11.50    0.97
   9   1 -13   26.46    1.17
  10   2  -5    0.12    0.85
  10   2  -8    9.44    1.09
   4   3 -12   27.19    1.77
   6   3 -12    2.11    1.12
   8   3  -3   61.63    2.28
   8   3 -10   -0.32    0.93
   5   4  -6    2.24    1.12
   5   4  -7   15.59    1.57
  11   1  -7   -0.32    0.68
   8   2 -13    0.03    0.77
  10   2  -9    2.72    0.86
   9   3  -7   64.51    2.38
   4   4  -5   69.76    2.44
   4   4  -6    0.66    0.82
   4   4  -7  120.83    3.25
   4   4  -8   -0.15    1.13
   5   4  -5   20.31    1.44
   5   4  -8    4.06    1.18
   6   4  -6    6.04    1.30
   6   4  -7    2.14    1.21
   7   2 -14    1.21    0.73
   2   3 -11  101.38    3.00
   3   3 -12   41.88    2.08
   7   3 -12    2.82    1.04
   4   4  -9  142.74    3.85
   5   4  -4   46.22    2.09
   5   4  -9    0.31    1.10
   6   4  -5   26.47    1.68
   6   4  -8   15.86    1.44
   9   2 -12    2.05    0.66
   8   3 -11    1.11    0.72
   9   3  -9   31.06    1.69
   3   4  -6  159.52    3.49
   3   4  -7   21.11    1.48
   3   4  -8   62.54    2.54
   4   4  -4   24.69    1.47
   6   4  -4   85.20    2.84
   6   4  -9    6.86    1.11
   7   4  -7    3.48    1.20
   5   1 -16    1.75    0.78
   5   2 -15    0.98    0.86
  10   2 -10    5.18    0.82
   6   3 -13   24.25    1.54
   3   4  -9   15.91    1.67
   4   4 -10   50.87    2.49
   5   4  -3    8.31    1.22
   5   4 -10   60.71    2.61
   7   4  -8   62.98    2.51
   4   2 -15   51.35    2.07
   6   2 -15    0.80    0.84
   1   3 -10  146.26    3.33
   2   3 -12   83.74    2.94
   9   3 -10   13.35    1.21
   6   4  -3   14.28    1.47
   7   4  -4    3.95    1.30
   7   3 -13    0.40    0.86
   8   3 -12    6.72    1.05
   2   4  -7   -1.09    0.84
   3   4 -10   88.23    3.15
   4   4 -11  176.21    4.45
   6   4 -11    1.90    1.27
   7   4 -10   24.90    1.88
   9   2 -13    1.63    0.69
  10   2 -11   13.09    1.00
   5   3 -14    7.61    1.27
   2   4  -8   -0.75    0.84
   5   4  -2  191.35    3.81
   7   4  -3    0.96    1.13
   8   4  -5   13.88    1.61
   8   4  -8  165.45    3.91
   7   2 -15    0.27    0.73
   1   3 -11    8.29    1.15
   9   3 -11    3.16    0.88
   3   4 -11   41.07    2.50
   7   4 -11   41.77    2.17
   8   4  -9    2.53    1.13
  10   3  -6    2.42    0.97
  10   3  -7    2.15    0.92
  10   3  -8    5.10    0.98
   5   4 -12   27.43    1.88
   6   4 -12    8.28    1.44
   8   4  -4   -0.28    1.19
   2   3 -13   78.51    2.89
   3   3 -14   19.32    1.71
   8   3 -13   16.88    1.24
  10   3  -5    4.54    1.08
   2   4 -10   13.66    1.52
   7   4  -2    9.18    1.46
   8   4 -10    0.03    0.78
   7   3 -14    1.36    0.67
  10   3  -9    0.54    0.78
   3   4 -12   91.95    3.41
   8   4  -3   46.56    2.30
   5   5  -6   14.07    1.74
   5   5  -7   21.83    2.11
   5   5  -8   21.64    2.04
   5   2 -16    0.58    0.78
   9   3 -12    0.27    0.54
   1   4  -8   23.57    1.83
   2   4 -11   34.90    2.34
   5   4 -13    2.44    1.24
   6   4  -1    2.82    0.93
   8   4 -11    8.61    1.23
   9   4  -6    8.82    1.36
   9   4  -8    2.98    1.08
   4   5  -6    1.84    1.10
   4   5  -7    1.19    1.16
   4   5  -8    0.27    1.46
   5   5  -5    9.95    1.71
   5   5  -9  107.07    3.82
   6   5  -5    4.52    1.54
   6   5  -6    0.96    1.13
   6   5  -7   10.38    1.52
   6   5  -8    4.20    1.62
   5   3 -15    7.17    1.17
   1   4  -9   50.92    2.51
   4   4 -13   13.13    1.72
   6   4 -13   14.82    1.48
   9   4  -5    3.82    1.19
   9   4  -9    4.20    1.01
   4   5  -9   16.31    2.03
   5   5  -4   61.88    2.87
   4   3 -15    6.08    1.25
   6   3 -15   -0.38    0.79
   3   5  -5    1.97    1.48
   3   5  -6    4.95    1.28
   4   5  -4   19.85    1.90
   6   5  -4    0.25    1.44
   6   5 -10    4.38    1.53
   7   5  -8    6.55    1.51
   1   4 -10  100.21    3.51
   2   4 -12  113.31    3.79
   9   4 -10    5.60    0.98
   3   5  -9   18.36    1.90
   5   5  -3    3.10    1.53
   7   5  -5    0.26    1.07
   7   5  -9   25.00    2.01
   3   5 -10    1.86    1.68
   4   5  -3   36.03    2.28
   5   5 -11   -0.49    1.38
   6   5  -3   46.02    2.67
   6   5 -11    5.39    1.44
   7   5  -4    3.92    1.56
   2   5  -7    3.07    1.21
   0  -5   9    2.79    1.18
   1  -5  11    1.68    1.54
   1  -5   9  142.73    4.23
   2  -5  11  175.69    4.73
   2  -5  10   68.16    3.19
   2  -5   9   15.96    1.86
  -1  -4  15    7.09    1.31
   1  -4  16    0.88    0.98
   4  -4  14   11.00    1.53
   5  -4   8    5.22    1.52
   3  -4  15    3.88    1.21
   4  -4   6    0.14    1.15
   5  -4   9    0.34    1.45
  -2  -3  16   -0.01    1.04
  -1  -3  17   31.65    1.63
   6  -3   7   26.67    1.84
   3  -3  17    4.98    1.03
   6  -3  12    1.07    1.18
   6  -2  15   -0.24    0.81
  -2  -4  12  120.13    3.48
   1  -4  15    7.92    1.42
   2  -4  15   14.34    1.56
   4  -4   7  125.59    3.51
   4  -3  16    2.04    0.99
   6  -3   8    0.59    1.23
  -2  -4  11   28.23    1.97
  -2  -4   8    1.01    0.85
   3  -4  14    0.11    1.20
   2  -3  17   -0.93    0.85
   6  -3  10    4.27    1.33
  -2  -4  10   16.36    1.60
  -1  -4  13    1.29    1.31
   0  -4  14    1.57    1.24
   4  -4  11  185.80    4.57
   4  -4   8    0.67    0.94
   3  -2  18   -0.12    0.62
   1  -4  14   41.74    2.34
  -2  -3  15   18.04    1.54
   5  -3   6   -0.85    0.91
   5  -2  16    1.27    0.85
   6  -2  14   15.01    1.34
   3  -4  12   77.76    3.12
   3  -3  16    0.33    0.93
   4  -3  15    9.98    1.32
   5  -3  13   31.38    1.97
   0  -2  18   -0.10    0.73
   4  -2  17    6.65    0.94
  -1  -4  11  112.98    3.39
  -1  -4   8   22.14    1.60
   1  -4  13   -0.52    1.08
   3  -4  11   35.82    2.29
   3  -4   8   80.08    2.83
   5  -3   7   12.22    1.35
   1  -2  18   -0.02    0.69
  -1  -4  10  107.33    3.18
  -1  -4   9   37.68    1.89
   0  -4  12    0.09    1.24
   1  -4   7    1.33    0.90
   2  -4  12  120.32    3.70
   2  -4   7    0.06    0.63
   2  -3  16    0.45    0.96
   0  -4   8  795.45    7.77
   1  -4  12   22.74    1.82
   2  -4  11   31.00    2.13
   2  -4   8    1.24    1.12
  -1  -3  15   -0.26    1.04
   1  -3  16   11.33    1.20
   3  -3  15    0.68    1.08
   5  -3  11   12.00    1.63
   5  -3   8    0.26    1.04
   5  -2  15    0.69    0.99
   6  -1  15   15.81    1.30
   0  -4  10   85.98    2.90
   1  -4   9   40.62    2.09
   2  -4  10   16.12    1.68
  -1  -2  17    5.45    0.98
   3  -2  17    0.17    0.78
  -2  -2  16    4.76    1.07
   4  -2  16    0.38    0.69
   6  -2  11   12.04    1.38
   6  -2   8   -0.92    0.91
   1  -3  15    0.19    1.07
   2  -2  17    1.97    0.90
  -1  -1  18    0.88    0.74
   3  -1  18    0.27    0.55
   5  -1  16    2.33    0.91
  -1  -3  14    1.51    1.18
   4  -3   7    0.87    0.71
   1  -2  17    6.59    1.10
   5  -2  14    2.89    0.87
   4  -1  17   -0.34    0.62
   6  -1  14    3.26    0.97
   5   0  17   23.94    1.16
   4  -3  11   12.09    1.53
   4  -3   8   49.51    2.06
   3  -2  16    2.10    0.98
   4  -2  15   57.46    2.30
  -2  -1  17    0.64    0.79
   2  -1  18   16.41    1.18
  -2  -3  11  100.43    2.82
  -1  -3  13    0.22    1.12
   1  -3  14    2.57    1.21
   3  -3  13   16.87    1.55
  -1  -2  16   -0.22    0.91
   1  -1  18    1.03    0.74
  -2  -3  10    4.25    1.04
  -2  -3   9    1.11    0.93
   3  -3  12   42.87    2.19
  -2  -2  15    0.47    0.95
   6  -1  13   17.70    1.42
  -1  -3  12    5.50    1.26
   0  -3  13    2.49    1.22
   0  -2  16    0.11    0.96
   2  -2  16    3.97    0.93
   5  -2  12    8.38    1.36
   3  -1  17    8.87    1.06
   5  -1  15   10.98    1.22
   1  -3  13    0.65    0.90
   3  -3  11    9.84    1.27
   3  -3   9   64.44    2.34
   3  -3   8    5.14    0.96
   1  -2  16   -0.69    0.69
   3  -2  15   -0.09    1.03
   5  -2   7    3.65    0.90
   4  -1  16    1.41    0.87
  -1  -3  11   10.86    1.32
   1  -3  12    6.39    1.21
   5  -2  10    4.97    1.18
   5  -2   8    3.89    0.98
   4   0  17   13.69    1.08
   6   0  14    0.20    0.83
  -1  -3   9  140.46    3.01
   2  -3  11  104.82    3.11
   2  -3   8   32.98    1.64
   4  -2  13  270.52    4.86
  -2  -1  16    1.88    0.90
   2  -1  17    1.48    0.87
   5  -1  14    5.28    1.16
   6  -1  11   53.17    2.12
   6   1  15   12.43    1.03
   0  -3  11   16.01    1.31
   2  -3  10    4.08    0.94
   2  -3   9    1.24    0.92
   3  -2  14   24.42    1.81
   0  -1  17    0.74    0.85
   6  -1  10   56.63    2.15
   6  -1   9   -0.48    0.85
   2   0  18    2.02    0.76
   1  -3   9  137.24    3.09
   4  -2  12    0.44    1.08
   3  -1  16    0.75    0.91
   4  -1  15    1.08    0.99
  -2   0  17    1.13    0.79
   0   0  18    0.70    0.77
   1   0  18    2.98    0.75
  -2  -2  13    0.48    0.74
  -1  -2  14   13.90    1.46
   5  -1  13    7.89    1.33
   6   0  13   62.39    2.18
   3   1  18   -0.59    0.55
   6   2  15    0.69    0.70
   0  -2  14  180.04    3.92
   2  -2  14    3.75    1.02
   3  -2  13    9.38    1.43
  -1  -1  16    1.22    1.01
   3   0  17    2.13    0.84
   4   1  17   -0.33    0.60
   5   1  16    2.81    0.82
  -2  -2  12   -0.04    0.88
   1  -2  14   15.22    1.39
   4  -2  10    0.96    0.82
   4  -2   9   24.10    1.52
   2  -1  16    1.49    0.83
  -1   1  18    0.35    0.64
   6   1  14    2.72    0.88
  -1  -2  13   99.02    2.92
   2  -2  13   -0.05    0.94
   1  -1  16    0.89    0.99
   5  -1  12  224.68    4.16
  -1   0  17    0.48    0.82
   2   1  18   13.95    1.05
   3   2  18   -0.37    0.44
  -2  -2  11   32.87    1.65
   1  -2  13   97.13    2.96
   2   0  17    1.10    0.66
   5   0  14   47.50    2.06
   1   1  18    0.76    0.69
   5   2  16    0.65    0.68
  -1  -2  12   -0.40    0.97
   2  -2  12    1.32    1.07
   3  -2  11   38.71    1.85
  -3  -1  13  180.51    3.44
   1   0  17    0.69    0.88
   4   2  17    4.96    0.76
  -2  -2  10   23.23    1.28
   3  -2  10    3.51    0.81
   3  -2   9    0.84    0.76
  -2  -1  14    2.98    1.08
   3  -1  14   58.06    2.41
   4  -1  13   21.98    1.54
   5  -1  10    5.67    0.92
   5  -1   9    0.61    0.88
  -3   0  15   -0.42    0.76
  -2   0  16    3.04    0.91
   3   0  16   16.10    1.37
   4   0  15   26.01    1.63
   6   0  10    8.17    1.13
  -2   1  17    1.74    0.81
   3   1  17    8.23    1.00
   5   1  15   10.22    1.13
   6   1  13   16.73    1.29
  -1   2  18   -0.07    0.57
   2   2  18    2.18    0.64
   6   2  14   13.48    1.12
  -1  -2  11   33.92    1.70
   0  -2  12    1.24    0.76
   1  -2  12    0.77    0.79
   0  -1  15  137.05    3.42
   1  -1  15   19.34    1.55
   5   0  13   18.73    1.55
   4   1  16    0.63    0.83
   4  -1  12    4.56    1.19
   0   2  18   -0.17    0.59
   1   2  18    0.65    0.64
  -1  -2  10    5.34    0.95
   2  -2  10   25.45    1.45
   2  -2   9   50.71    1.87
  -1  -1  14    1.01    1.07
   2  -1  14    3.28    1.21
   3  -1  13  186.56    4.01
  -1   0  16   -0.33    0.93
   2   0  16    3.81    0.92
   2   1  17    0.66    0.86
   1  -2  10    5.06    1.00
  -2  -1  13    2.94    0.99
   1  -1  14    0.27    0.93
   0   0  16    8.11    1.20
   1   0  16    0.22    0.95
   5   0  12  132.58    3.24
   5   1  14    5.24    1.11
   3   2  17    0.24    0.67
   5   2  15    0.30    0.76
   6   2  13   14.10    1.24
   1   3  18    0.65    0.50
  -3   0  14   67.02    2.21
   1   1  17   20.08    1.27
  -2   2  17    2.09    0.80
   4   2  16    0.02    0.68
   2  -1  13    2.00    0.99
   3  -1  12   51.52    2.22
   3   1  16    0.79    0.68
   4   1  15    1.05    0.90
   3   3  17    4.09    0.69
   5   3  15    7.17    0.89
  -2  -1  12    9.77    1.14
  -1  -1  13    1.93    1.10
   4  -1   9   11.83    1.14
   4   0  13  274.19    4.70
   5   0  11   25.63    1.51
  -2   1  16    1.20    0.70
  -3   2  16    1.59    0.79
   2   2  17    1.22    0.73
   1  -1  13    2.79    0.91
  -1   0  15    7.94    1.05
   1   0  15    9.57    1.36
   3   0  14   68.86    2.57
  -3   1  15    3.54    0.89
   2   1  16    1.79    1.00
  -2   3  17   -0.01    0.56
   4   3  16    2.57    0.76
   4   4  16    0.03    0.52
  -3   0  13    0.57    0.89
  -2   0  14    9.20    1.25
  -1   1  16    0.91    0.92
   5   2  14    3.05    0.95
  -2  -1  11    4.20    0.93
   3  -1  10   31.99    1.61
   4   0  12   82.51    2.66
   5   0   9  207.38    3.53
   1   1  16    1.19    0.99
   3   2  16    3.26    0.91
   4   2  15   50.60    1.99
   2   3  17   -0.49    0.66
   1  -1  12   39.20    1.83
   2  -1  11    4.65    1.00
   3   0  13    1.12    1.06
   5   0   8  627.84    5.67
   5   1  12  237.67    4.21
   6   2  11   10.38    1.19
  -3   3  16    0.37    0.64
  -1   3  17   30.93    1.42
   2   4  17    1.55    0.56
   1   0  14    2.54    1.13
  -2   2  16    3.14    1.00
   1   3  17   34.70    1.51
   5   3  14    6.79    1.00
  -1   4  17    0.48    0.56
   1  -1  11   62.52    2.18
  -3   0  12    1.28    0.87
   4   0  11   90.95    2.70
  -3   1  14   52.15    2.00
   2   2  16    4.35    1.01
   0   3  17   22.88    1.20
   3   3  16    0.58    0.71
   1   4  17    1.07    0.61
   4   5  15    0.21    0.55
   0  -1  11    1.77    0.67
   2  -1  10    1.07    0.56
  -2   0  13    1.48    0.98
   2   0  13    1.82    1.06
   4   1  13   21.99    1.64
   5   1  11   12.73    1.30
  -3   2  15   -0.53    0.88
   4   3  15    5.55    0.80
   3   4  16    5.55    0.76
   3   0  12    1.09    0.79
   4   0  10  156.12    3.26
   1   1  15   20.80    1.65
   3   1  14   50.53    2.09
  -1   2  16    0.78    0.69
   1   2  16    0.02    0.91
   3   2  15   -0.29    0.89
   4   4  15   -0.48    0.70
   1  -1  10    4.58    0.70
  -1   0  13   17.09    1.45
   1   0  13   18.96    1.56
   0   2  16   -0.10    0.68
  -2   3  16   -0.25    0.75
   2   3  16    0.48    0.76
  -3   0  11  118.00    2.65
   4   0   9  524.29    5.46
  -2   1  14    3.39    1.10
   5   2  12    5.84    1.18
   5   3  13   31.54    1.69
   2   5  16    0.63    0.53
  -2   0  12   62.80    2.10
   2   0  12   75.41    2.55
  -3   1  13  162.10    3.36
   2   1  14    3.34    0.83
   4   1  12    4.90    0.95
  -2   2  15    0.51    0.98
  -3   3  15    0.00    0.81
  -1   3  16   11.96    1.18
   1   3  16   10.78    1.15
  -2   4  16    3.99    0.76
   2   4  16    4.47    0.79
   3   1  13  167.54    3.70
   5   1   9    0.57    0.80
   3   3  15    0.04    0.65
   4   3  14   14.03    1.30
   5   4  13    0.75    0.81
  -1   0  12   12.23    1.30
   1   0  12   11.71    1.28
   3   0  10   42.75    1.81
  -1   1  14    0.02    0.75
   1   1  14    1.32    0.88
   3   2  14   23.29    1.65
  -1   4  16    1.90    0.72
   1   4  16    1.74    0.74
   3   4  15    2.18    0.79
  -1   5  16    3.00    0.69
   1   5  16    2.88    0.69
   3   5  15   11.69    0.92
   0   0  12   23.48    1.44
   2   0  11   10.10    1.11
   4   1  11  157.47    3.46
   5   1   8   32.63    1.48
  -3   4  15    2.84    0.79
   0   4  16    1.71    0.79
   4   4  14   14.99    1.27
   4   5  14    0.30    0.66
  -2   1  13    2.20    1.03
   2   1  13    0.69    0.81
   3   1  12   49.50    2.17
   2   3  15   16.22    1.45
  -3   1  12   49.85    1.97
   2   2  14    1.81    1.10
  -2   3  15   13.73    1.20
  -1   0  11    0.28    0.62
   2   0  10  180.94    3.36
  -1   1  13    2.12    1.05
   1   1  13    2.91    1.01
   4   1  10  500.51    5.72
  -2   2  14    2.14    1.07
   3   2  13    9.39    1.26
   4   2  12    0.95    0.84
   5   2  10    7.77    1.16
   1   3  15    0.31    0.96
   2   4  15   13.58    1.19
   5   4  12   28.91    1.65
   2   5  15    0.61    0.65
   4   6  13   56.65    1.59
   0   1  13    7.77    1.09
  -1   3  15   -0.79    0.70
   5   3  11    8.92    1.26
  -2   4  15   12.92    1.19
   1   6  15   12.37    0.89
   2   1  12    9.27    1.11
   3   1  11   43.76    1.94
  -3   2  13    9.12    1.19
  -1   2  14   14.94    1.49
   0   2  14  181.64    3.99
   3   4  14    0.61    0.88
   4   4  13   11.50    1.33
  -2   5  15    0.88    0.69
  -1   6  15    9.43    0.81
  -2   1  12    9.66    1.19
   4   1   9   10.86    0.97
   4   2  11  312.39    4.85
   5   2   9   29.80    1.57
  -1   4  15   10.46    1.19
   1   4  15    9.04    1.01
   1   5  15    7.13    1.00
   3   5  14    3.20    0.81
   4   5  13    7.42    1.02
  -3   1  11   38.84    1.68
   1   1  12   39.39    1.95
   2   2  13    1.06    0.95
  -3   4  14    1.11    0.84
  -1   5  15    6.38    0.87
   0   5  15   27.92    1.45
   3   1  10   34.17    1.68
  -2   2  13   -0.43    1.00
   3   2  12   35.85    1.83
   5   3  10  119.24    3.01
  -3   5  14    3.49    0.82
   5   5  11   -0.36    0.86
   2   6  14    8.46    0.90
   2   1  11    3.51    0.82
   1   2  13   95.29    2.97
   5   2   8    2.99    0.88
  -1   3  14    1.46    1.13
   1   3  14    1.00    0.87
  -1   2  13   95.07    2.91
   4   2  10    2.57    0.99
   2   5  14    0.25    0.77
  -2   6  14    7.58    0.85
   3   6  13    3.42    0.84
   4   6  12    7.16    0.89
  -3   1  10   31.82    1.46
   2   2  12    0.78    1.03
   2   3  13   79.91    2.74
  -2   4  14   57.04    2.23
   3   5  13    0.52    0.83
   4   5  12   11.42    1.30
   1   6  14    4.35    0.82
   5   6  10    2.07    0.92
   2   7  13    2.01    0.56
   4   7  11    0.27    0.59
  -1   1  11   65.15    2.15
   0   1  11    2.40    0.87
   3   3  12   39.95    2.02
   4   3  11   10.10    1.20
   5   3   9  114.04    2.86
  -1   4  14   40.88    2.02
   5   4  10   58.36    2.25
  -2   5  14    0.83    0.83
   1   5  14    1.67    0.92
  -1   6  14    2.66    0.72
   3   7  12   10.21    0.87
  -2   2  12    0.00    0.95
   0   6  14   13.40    0.98
   1   2  12    0.26    0.78
   4   2   9   22.74    1.40
  -2   3  13   75.24    2.55
   1   3  13    0.21    0.92
  -1   5  14    1.67    0.72
  -3   6  13    4.33    0.76
  -2   7  13    1.57    0.60
   1   7  13    0.38    0.61
  -1   2  12    1.44    0.98
   0   2  12   -0.19    0.95
  -1   3  13   -0.40    1.01
   0   3  13    0.74    0.95
   5   3   8   -0.34    0.80
   4   4  11  198.24    4.01
  -3   5  13    0.03    0.80
   2   6  13    0.65    0.58
   4   6  11   65.80    2.08
   2   2  11   25.08    1.50
   3   2  10    2.97    0.98
  -3   3  12   45.69    2.05
   2   3  12   81.41    2.72
   4   3  10  305.26    4.73
   3   4  12   75.57    2.54
   5   4   9    0.97    0.98
   2   5  13   17.68    1.30
   3   6  12    5.57    0.93
  -1   7  13   -0.29    0.55
   3   3  11   10.48    1.31
   1   4  13    2.01    1.07
   0   8  12    0.49    0.48
   2   7  12    3.20    0.59
   0   3  -3   39.04    1.30
   3   4  -3   25.89    1.41
  -1   6  -2    1.18    1.00
  -1   2  -2  422.08    2.72
  -3   4  -1    0.56    0.49
  -2   4  -2    0.58    0.64
   1   5  -3    0.92    0.91
   2   5  -3  101.08    2.72
   6   5   0    1.98    1.15
   3   6  -2    2.79    1.22
  -1   1  -1  473.93    1.80
   4   3  -2  105.83    2.23
   2   4  -3  394.71    4.63
   6   4   0  113.93    2.90
   4   5  -2   11.59    1.17
   5   5  -1   22.71    1.68
  -2   6  -1   56.66    2.14
   0   7  -1   32.48    2.06
   3   2  -2    7.79    0.77
   5   3  -1   84.78    2.06
   1   4  -3    2.64    0.68
   4   4  -2    2.09    0.85
   0   6  -2   51.05    2.08
   2   6  -2   14.20    1.58
   4   6  -1    1.10    1.15
   5   4  -1    1.74    0.79
  -1   5  -2   27.91    1.45
   1   6  -2    0.52    0.85
   3   1  -1  840.57    3.95
   3   5  -2    0.49    0.91
   6   5   1  150.09    3.78
   3   6  -1    3.59    1.22
  -2   2  -1  239.22    1.75
   0   2  -2  539.30    3.38
   2   2  -2   40.67    1.19
   4   2  -1   22.97    1.01
  -1   3  -2  552.82    3.99
   6   3   1   45.11    1.66
   3   4  -2   32.57    1.54
  -2   5  -1    0.62    0.70
   2   5  -2  262.94    4.38
   4   5  -1   -0.57    0.94
   1   2  -2  421.32    3.23
   1   5  -2   28.27    1.64
   4   6   0    0.63    1.14
   4   1   0  751.31    3.88
   6   5   2   11.43    1.49
   1   6  -1    5.64    1.24
   2   6  -1   54.34    2.35
   4   3  -1   25.43    1.23
   2   4  -2    0.53    0.65
   4   4  -1  120.53    2.71
  -1   7   1  127.65    3.60
  -2   4  -1  103.89    2.07
   1   4  -2   83.92    2.12
   3   5  -1   21.04    1.39
  -1   5  -1  316.27    4.31
   4   5   0    7.50    1.27
   5   5   1   22.31    1.75
   4   6   1    1.40    1.17
   0   7   1   25.38    2.00
   3   2  -1   -0.59    0.57
  -2   3  -1   25.59    0.93
   2   5  -1    0.48    0.94
   6   5   3   42.32    2.32
   0   1  -1 1368.22    3.75
   3   4  -1    0.22    0.85
   0   5  -1  739.57    6.87
   1   1  -1  463.76    2.50
   5   4   1    0.97    0.87
  -2   5   0  179.79    3.21
   1   5  -1  279.03    4.37
   0   6   0  169.24    3.78
  -1   7   2  180.80    4.34
   4   2   0    2.68    0.62
   5   5   2    1.66    1.13
   3   6   1    5.63    1.40
   4   6   2   16.71    1.74
   4   3   0   69.19    1.90
   5   3   1   84.71    2.18
   2   4  -1  102.70    2.52
   6   4   3   13.55    1.35
  -1   2  -1  499.21    2.98
   2   3  -1   23.71    1.25
   6   3   3  153.59    3.19
   1   4  -1   10.42    1.17
   2   5   0  184.32    3.80
   2   6   1   57.02    2.47
  -1   3  -1  853.31    5.04
   5   4   2  190.89    3.88
   5   5   3    3.02    1.33
   1   6   1    5.46    1.31
   4   6   3   17.43    1.79
   6   4   4   77.31    2.72
  -2   6   2   14.56    1.52
   4   1   1   26.54    0.83
   1   2  -1  497.81    3.52
   0   3  -1  700.81    4.90
   1   3  -1  806.30    5.48
  -2   4   0   52.96    1.61
   4   4   1  126.58    2.97
   3   5   1   23.04    1.51
   4   5   2   13.68    1.53
   5   3   2   23.38    1.40
  -2   5   1    0.71    0.88
   2   6   2   14.75    1.74
   3   0   1  113.69    0.97
   2   4   0   55.18    2.02
   6   4   5   28.08    2.00
   5   5   4   67.28    2.87
  -1   6   2    0.43    1.17
   3   6   3    0.40    1.30
   4   0   2   13.25    0.41
  -3   4   1    0.23    0.61
   5   4   3    9.45    1.34
  -3   5   2    0.61    0.73
   2   5   1   -0.49    0.96
   0   6   2   46.53    2.33
   1   6   2    0.33    0.96
   4   2   1   23.52    1.07
   4   5   3   36.05    2.19
  -2   6   3   51.10    2.41
   3   4   1    1.07    0.95
   4   4   2    2.60    1.04
  -1   5   1  291.77    4.47
   1   5   1  306.80    4.84
   3   5   2    0.25    0.73
   5   5   5   10.84    1.69
   2   6   3   50.14    2.63
   3   6   4    3.73    1.47
   2   3   0   10.72    1.08
   0   5   1  781.72    7.46
   2   1   0  867.75    3.79
   5   3   3   -0.32    0.85
   1   6   3   30.58    2.20
   5   1   3  162.16    2.19
   2   5   2  251.70    4.66
   4   5   4   19.46    1.87
   3   6   5   -0.50    1.46
   2   2   0  860.70    4.93
   2   4   1  105.91    2.74
   3   5   3  174.96    4.14
   2   6   4   40.68    2.38
   4   3   2  103.05    2.48
   4   4   3  228.25    4.33
  -2   2   0  833.55    3.62
   3   4   2   39.36    1.91
   5   4   5   19.51    1.82
  -1   6   4   -0.21    1.35
   1   6   4   -1.21    0.97
   5   3   4  223.03    4.09
   0   6   4    1.31    1.04
   2   6   5   26.69    2.07
   4   1   2  737.82    4.36
   3   2   1    0.44    0.68
   4   2   2   16.54    0.95
   2   5   3  105.08    3.24
   3   5   4   46.81    2.44
  -2   6   5   28.35    2.21
  -3   4   2   39.01    1.54
   5   4   6    4.66    1.46
   4   5   6    0.80    1.06
   2   6   6    0.38    1.50
   2   3   1   25.81    1.45
   4   4   4   24.89    1.63
  -2   5   3  112.57    3.05
  -1   6   5   13.03    1.62
   4   3   3    5.84    0.88
   5   3   5    1.44    1.11
   2   4   2    0.51    0.77
   3   4   3   26.15    1.74
   1   5   3    1.97    0.86
   3   5   5    2.48    1.53
   4   5   7   -0.16    1.05
  -2   6   6   -0.56    1.50
   1   6   6    0.04    1.48
   0   2   0 9999.00   15.74
  -1   5   3    1.05    1.07
   0   5   3   57.91    2.45
   2   5   4   67.81    2.80
   4   4   5   72.44    2.85
   5   4   8    5.80    1.37
  -1   6   6    1.02    1.18
   0   6   6   14.36    1.74
   1   3   1  829.01    6.12
   1   5   4    8.13    1.44
   2   2   1  242.90    2.94
   5   2   5    0.18    0.83
   0   4   2  575.94    6.05
   2   4   3  391.09    5.48
   3   4   4   18.79    1.45
   4   4   6    0.71    1.23
  -3   5   5    3.79    1.35
   3   5   7   25.70    2.36
   0   3   1  754.80    5.73
   5   3   7   15.50    1.81
  -1   5   4    6.70    1.36
   3   2   2    6.14    0.76
  -1   3   1  790.22    5.59
   3   3   3  119.92    2.89
   2   5   6   13.34    1.93
   3   5   8    0.41    1.16
   5   3   8    0.65    1.53
   4   4   7  111.73    3.69
   1   5   5    2.96    1.01
   4   0   3  385.14    2.74
   5   1   5    5.84    0.81
  -3   2   1   -0.20    0.38
   5   2   6  100.57    2.92
   4   3   5    2.27    1.08
   5   3   9  111.59    3.90
   1   4   3    1.93    0.91
   3   4   5    7.30    1.17
   4   4   8   -0.55    1.69
  -3   5   6    4.13    1.43
  -2   5   5   14.97    1.48
   0   5   5  259.14    5.34
   2   5   7    2.31    1.70
   2   4   4  193.62    4.16
   4   4   9  145.29    4.75
  -1   5   5    2.88    1.34
   1   5   6    0.64    1.40
   2   1   1  193.21    2.04
   3   1   2   29.17    1.05
   1   3   2  544.24    5.34
  -1   4   3    3.33    1.14
   3   4   6  180.94    4.39
  -3   5   7   29.44    2.38
  -2   5   6   14.26    1.79
   5   2   7    2.46    0.89
  -3   4   4   18.10    1.49
  -1   5   6   -0.62    1.28
   1   4   4   29.91    1.76
   2   4   5  186.82    4.23
   3   4   7   22.03    2.12
  -2   5   7    1.77    1.63
   5   2   8    2.57    1.43
   4   3   7   -0.28    1.25
   3   4   8   71.48    3.42
  -1   5   7    2.04    1.59
   1   5   9  155.43    5.19
   2   2   2   40.29    1.40
  -2   3   2  219.84    3.20
   0   4   4  419.36    5.89
   3   4   9   20.40    2.33
   4   2   5 1127.23    8.72
  -1   3   2  554.09    5.16
   3   3   5  240.02    4.52
   4   3   8   46.07    2.67
  -2   4   4  212.24    4.12
  -1   4   4   28.60    1.89
   2   4   6   17.17    1.61
  -1   5   8   16.53    2.28
   0   5   9    0.82    1.76
   4   1   4   84.11    2.07
  -2   2   1  241.80    2.46
   4   3  10  273.69    6.31
   4   3   9    8.82    1.94
   1   4   5   25.18    1.75
  -1   5   9  157.50    5.05
   2   3   4  270.84    4.49
  -3   4   5    7.70    1.35
   2   4   7    0.53    1.34
   2   4   8    0.19    1.70
   4   2   6   13.81    1.29
   1   4   6   18.58    1.67
   2   4  10   14.09    2.28
   2   4   9    7.61    2.05
  -3   3   3  121.39    2.57
   1   1   1  499.40    3.23
   1   2   2  436.47    4.20
  -4   3   4    4.64    1.13
   0   3   3   39.73    1.88
   3   3   7   66.02    2.90
  -3   4   6  199.67    4.56
   3   1   3  105.99    2.10
   4   1   5   15.77    1.25
   2   2   3   17.96    1.35
   2   3   5   22.27    1.61
   0   4   6   27.20    1.92
   4   2  11  303.75    6.71
   4   2   8    1.42    1.31
  -2   3   3  123.46    2.72
  -1   3   3    7.32    1.25
   3   3  10    9.44    2.08
   3   3   9   62.01    3.22
   1   4  10   97.03    4.45
   1   4   9   49.81    3.21
   4   2  10    1.32    1.72
   4   2   9   24.91    2.19
   2   1   2  103.46    1.78
   2   3   6    3.41    1.44
  -3   4   8   80.59    3.61
  -3   4   9   20.78    2.57
   0   4  10   70.39    3.66
   1   3   5   74.13    2.77
  -2   4   9    6.84    2.22
  -2   4   8    1.00    1.14
  -1   4  10   98.89    4.49
  -1   4   9   41.47    3.01
  -1   4   8   24.88    2.13
   3   2   6   14.00    1.58
   2   3   8   32.91    2.46
  -3   2   2    7.36    0.72
   2   3  10    5.58    2.06
   2   3   9    1.21    1.62
   3   1   4   92.05    2.24
   4   1   7    3.94    1.26
   1   2   3  881.84    6.50
   3   2   7    5.96    1.43
   1   3   6  134.72    3.78
   4   0   5   56.78    1.72
   4   1   8    5.40    1.40
  -1   2   2  431.98    4.00
   3   2  11   46.05    3.34
   4   1  10  418.92    7.21
  -2   2   2   39.47    1.34
   3   2  10    3.00    1.78
   3   2   9    0.93    1.46
   3   2   8    5.57    1.17
  -4   3   6    2.60    1.25
   1   3  11    9.17    2.37
   1   3   7    1.27    1.47
   2  -4   8    1.81    1.44
  -2  -3  10    6.24    1.94
   1  -1   5   54.11    1.94
   4  -5   5   21.67    3.00
   3  -4   7   21.86    2.72
  -1  -3  10  138.24    4.74
   3  -3   6   25.74    2.47
   4  -3   0   71.35    2.28
  -1  -2   9    6.46    1.63
   3  -2  -2    7.21    0.53
   2  -5   9   13.35    2.60
  -1   0   4   20.70    0.96
   0   0   2  542.36    2.90
   1  -4  10  100.58    4.93
   2  -4   9    8.46    2.62
   1  -2   8    2.37    1.17
   0  -1   7   37.84    2.04
   4  -3   4    1.84    1.62
   2  -1   4   86.68    2.53
   3  -4   8   63.71    3.90
   4  -4   6    0.43    2.00
  -2  -1   8    8.48    1.43
   4  -5   7   -0.59    2.54
   1  -3  10  153.67    5.29
   2  -3   9    0.45    1.37
   4  -3   5    0.86    1.23
   2  -1   5   72.95    2.60
   2  -4  10   16.81    2.57
  -1  -2  10    6.99    1.81
   1  -2   9    7.07    1.83
   2  -2   8  142.27    4.45
  -2   0   5  416.90    3.11
   3  -4   9   16.64    2.56
   5  -4   2  186.33    5.12
   4  -3   6    2.90    1.90
  -1   0   5   26.90    1.16
   0   0   4  527.64    4.23
   4  -5   8   -1.13    2.89
   5  -5   5   12.59    3.03
   0  -2  10   58.19    3.16
   2  -1   6    5.55    1.64
   4  -4   8   -0.62    2.52
   2  -3  10    4.49    2.25
   5  -5   6   15.75    3.35
   3  -3   9   65.19    3.93
   2  -2   9   55.00    3.28
   3  -4  10   79.59    4.83
   1  -2  10    7.19    1.92
   5  -4   6    3.96    2.42
   5  -3   3    1.06    1.60
   3  -2   8    4.35    1.93
   4  -2   0    2.84    0.78
   0  -1   9   40.77    2.46
   4  -4   9  153.53    6.32
   4  -3   8   47.26    3.45
  -1  -2  11   32.00    2.64
   3  -1   5   35.97    2.29
  -1   0   6   80.79    2.02
   1   0   3  246.60    2.96
   1   0   2  292.62    2.82
   2  -3  11   95.79    4.78
   5  -3   5    3.02    1.79
   1   0   4   15.15    1.07
   2  -2  10   24.79    2.67
   2  -1   8    7.75    1.79
  -2   0   6  586.88    4.26
   0   0   6  152.58    2.95
   1  -3  12    7.39    2.61
   4  -3   9    8.73    2.42
   5  -3   6    0.41    1.30
   1  -2  11   34.86    3.15
   5  -4   8    5.31    2.68
   1   0   1  240.58    2.11
   3  -3  11   10.14    2.71
   3  -1   7   10.96    1.60
  -1   0   7  496.78    5.20
   6  -4   4   88.02    4.51
   2  -3  12   82.85    4.73
   2  -1   9    4.60    1.75
   6  -4   5   28.14    3.29
   4  -3  10  278.53    7.74
   0  -2  12    1.21    2.18
   5  -2   4    2.84    1.15
   3  -1   8    1.80    1.75
   4  -1   4   84.19    3.03
   2   0   4  164.07    3.22
   4  -2   9   21.31    2.75
   5  -2   2  103.40    3.19
   2   0   5  416.87    5.38
   2   0   3    0.27    0.76
   1  -2  12    0.49    1.68
   4  -1   6    9.03    1.94
  -2   0   7   19.06    1.05
   6  -4   7    0.62    2.02
   5  -3   9  110.89    5.12
  -1   0   8  932.30    7.75
   0   0   8 2076.06   12.67
   2   0   6  639.96    7.08
   2   0   2   37.48    1.35
   0  -1  11    1.41    1.22
   4  -1   7    1.94    1.80
   4  -2  10    1.75    1.84
   1  -1  11   54.84    3.28
   5  -3  10  110.39    5.24
   1  -2  13   94.09    4.70
   2  -1  11    5.24    1.96
   3  -1  10   33.66    2.92
   2   0   8   16.39    2.04
   3   0   5    1.31    1.11
   3   0   4  685.95    6.90
   6  -3   8    0.62    1.83
   4  -2  11  310.12    8.23
  -1   0   9  170.20    3.81
   2   0   1 1507.94    6.62
   3   0   3  109.87    2.79
   6  -2   4    0.56    1.63
   5  -2  10    4.44    2.62
   1  -1  12   36.69    3.21
   3  -1  11   44.65    3.55
   2   0   9   89.79    3.62
   4  -1   0  798.35    5.81
   0   0  10   30.31    2.22
   3   0   8  207.24    5.25
   3   0   2 4336.75   14.61
   6  -2   8    0.21    2.35
   2  -1  12    7.48    2.04
   5  -1   8   35.64    3.01
   1   0  10  104.34    3.68
   2   0  10  182.05    5.21
   3   0   9    5.94    1.98
   4   0   6    0.94    1.71
   4   0   4    6.71    1.65
   7  -3   7   22.14    3.33
   7  -3   6   13.84    2.89
   7  -3   5   -0.99    1.81
   6  -2   9   40.71    3.89
   4  -1  11  158.18    5.97
   4   0   7   62.44    3.25
   1  -1  13    3.91    2.38
   4   0   8   27.86    2.64
   2  -1  13    0.62    2.38
   5  -1  10    6.73    2.66
   1   0  11    0.03    1.64
   3   0  10   44.56    3.15
   3   0   1  117.26    2.36
   6  -1   6   90.73    4.05
   6  -1   5   72.67    3.48
   2   0  11   10.05    2.22
   7  -2   6    1.14    2.26
   4  -1  12    6.16    2.53
   1   1   5   56.29    2.10
   7  -2   7   21.91    3.19
   7  -2   5    6.03    1.89
   5  -1  11   10.46    2.93
   6  -1   3   21.36    2.06
   2   0   0  298.21    2.61
   3   0  11  122.30    4.92
   5   0   6   64.75    3.33
   1   1   7  323.32    5.17
   1   0  12   11.79    2.39
   5   0   4  122.24    3.84
   0   1   7   38.65    1.93
   0   1   5 1239.54    7.43
   1   1   4    0.59    0.78
   2   0  12   68.80    3.99
   2   1   8    9.85    1.82
   6  -1  10   50.50    4.03
   5   0   9  211.88    6.44
   3   1   5   38.44    2.39
   3   0  12    0.34    1.85
   4   0   1 3141.72   13.07
   2   1   9    5.28    1.72
   3   1   8    2.29    1.72
   5   0  10   51.77    3.94
   1   1   3  710.35    5.35
   2   1   3   67.47    2.20
   3   1   4   92.38    2.79
   7  -1   7   13.08    2.27
   7  -1   6   13.08    2.26
   7  -1   5   11.41    2.25
   2   0  13    1.74    2.37
   6   0   7   84.28    4.14
   6   0   6   45.04    3.11
   2   1  10   -0.37    1.67
   7  -1   4    2.23    1.96
   5   0  11   24.94    3.23
   5   0   2   30.89    1.78
  -1   1   7  310.47    3.94
  -1   1   6  174.47    2.69
   3   1   3  106.91    2.95
   4   1   8    6.78    2.03
   6   0   9   17.29    3.01
   3   1  10   31.85    2.55
   4   1   9   12.01    2.33
  -1   1   8  159.40    3.14
  -1   1   5   51.04    1.36
   0   1   3 1605.30    6.77
   2   1  11    5.87    2.17
   7  -1   3   -0.21    1.52
   1   1  11   58.32    3.18
   3   1  11   41.94    3.44
   4   1   3  170.48    3.97
   5   1   7   15.35    1.94
   5   1   6   14.52    1.87
   5   1   5    7.10    1.87
   5   0   1   87.63    2.70
   1   1   2 1232.27    6.43
   3   1   2   29.46    1.74
   4   1  11  154.97    5.85
   5   1   9    0.68    2.29
   4   0   0  105.39    2.34
   7   0   8   56.86    4.02
   7   0   7  117.86    5.12
   7   0   6   20.47    2.79
   2   1  12    7.83    2.06
   3   1  12   51.06    3.79
   5   1   4  105.90    3.71
   8  -1   6    3.11    2.51
   7   0   5   19.67    2.49
   5   1  10    5.32    2.03
   8  -1   5   43.00    3.55
  -1   1   4    0.13    0.47
   4   1  12    4.02    2.63
   5   1  11   14.77    2.44
   6   1   9    0.79    2.45
   6   1   8   29.46    2.92
   6   1   6   92.42    3.99
   8  -1   4    8.77    2.40
   6   1   5   79.31    3.54
   3   2   8    5.24    1.90
   3   2   7    4.06    1.37
   7   0   3  201.38    5.27
   6   1  10   46.17    3.59
   1   2   7  195.89    4.32
   2   2   9   49.03    2.77
   3   2   9    1.09    1.29
   2   1   1  189.89    2.82
   6   1   4   60.62    2.99
   1   2   9    3.98    1.65
   3   2  10    3.50    1.96
   4   2   9   23.33    2.74
   4   2   8   -0.27    1.35
   8   0   6  110.99    5.05
   4   2   5 1277.45   12.21
   4   1   1   26.66    1.78
   6   1   3   20.83    2.14
   7   1   8   37.67    3.56
   7   1   6   12.04    2.56
   1   2  10    7.00    1.84
   3   2  11   41.47    3.53
   3   2   4   59.87    2.55
   4   2  10    1.29    1.76
   5   2   8    2.78    2.12
   5   2   7    2.12    1.95
   3   0  -1  116.48    1.83
   8   0   5   13.66    2.64
   2   2  11   33.21    2.79
   5   2   9   30.19    3.41
   1   1   1  470.45    3.77
   7   1   5   10.35    1.81
   0   2   8 1010.21    9.11
   4   2  11  295.35    7.72
   8   0   4   25.41    2.96
   0   2   6  130.22    3.07
   3   2  12   39.07    3.66
   3   2   3    0.02    1.50
   4   0  -1 3053.52   10.87
   2   2  12   -0.76    2.16
   2   2   3   15.86    1.39
   5   2   4    2.32    1.78
   6   2   9   46.04    3.93
   6   2   8   -0.66    2.36
   6   2   6   24.97    2.80
   6   0   0 1819.12   11.54
   8   0   3    3.97    2.07
   6   2   5    4.25    1.54
   5   2   3    0.52    1.61
  -1   1   3  709.04    3.44
   4   1   0  750.37    6.77
   8   1   5   45.60    3.62
   3   2   2    7.34    1.61
   7   2   7   19.61    3.06
   4  -1  -2  698.48    3.25
   4   2   2   19.91    1.73
   7   2   6   -0.28    2.06
   3   3   7   70.03    3.35
   4   3   8   51.14    3.57
   4   3   7    1.70    2.00
   2   1   0  848.08    5.56
   7   1   2   88.62    3.68
   8   1   4   10.35    2.47
   0   2   4  121.73    2.66
   7   2   5    7.29    2.46
   2   3   9    0.35    1.76
   2   3   8   37.99    2.50
   2   3   7   -0.61    1.58
   3   3  10   11.28    2.72
   3   3   6   29.04    2.28
   4   3   6    2.03    1.92
   6   2   3    7.48    1.52
   2   3  10    3.16    2.25
   2   3   6    3.54    1.74
   3   3   5  247.09    5.68
   4   3  10  281.48    7.57
   5   3   9  112.40    5.26
   5   3   8   -0.73    1.80
   5   3   7   14.56    2.60
   4   3  11   11.62    2.88
   5   3  10  127.70    5.78
   5   3   6    0.54    1.35
   8   1   3   61.11    3.72
  -1   2   7  195.83    3.34
   7   2   4    2.69    1.43
   2   3  11  101.09    4.65
   5   3   5    2.87    2.01
   6   3   8    2.30    2.55
   4   2   1   24.61    2.05
   1   3   9  125.23    4.10
   3   3   4   61.94    2.89
   4   3   4    3.29    1.44
   6   3   7   24.44    2.93
   6   3   6   11.69    2.80
   6   2   2   43.81    2.56
   2  -5   6   14.17    1.65
   3  -5   6    2.97    1.14
   5  -5   5   13.86    1.75
   2  -4   6   16.99    1.34
   5  -4   5   21.87    1.67
   6  -5   4    0.89    1.39
   4  -3   5    1.76    0.87
   4  -6   5   79.52    3.26
  -2  -3   3  121.47    2.14
  -1  -3   4    8.03    0.97
  -2  -6   3   50.81    2.39
  -1  -6   4    0.25    1.32
  -3  -5   2    1.37    0.83
   0  -5   5  275.36    4.82
   3  -3   5  249.41    3.85
   3  -1   3  107.80    1.70
  -1  -7   3   13.10    1.77
   2  -6   5   32.87    2.40
   3  -6   5    0.50    1.06
   4  -5   5   17.78    1.58
   1  -7   4   29.77    2.33
   1  -5   5    4.00    1.20
   5  -2   3   -0.04    0.56
  -1  -5   4    6.83    0.94
   2  -5   5   11.62    1.48
   3  -5   5    2.77    0.93
   5  -5   4   69.25    2.84
   1  -4   5   23.70    1.42
   2  -4   5  201.89    3.85
   3  -4   5    8.27    1.01
   5  -4   4   41.97    2.03
   2  -2   4  199.13    2.76
   0  -6   4    1.84    1.35
   4  -6   4   56.51    2.76
   6  -5   3   43.66    2.43
   6  -4   3   14.62    1.57
  -3  -3   1   23.86    0.85
   4   0   0  110.19    0.76
   4  -3   4    3.62    0.87
  -1  -7   2  172.05    4.33
  -2  -6   2   15.00    1.49
  -1  -6   3   28.79    1.92
   1  -6   4   -0.15    1.26
   4  -1   2  748.72    4.06
   1  -7   3   11.64    1.78
   2  -6   4   50.82    2.69
   4  -5   4   18.46    1.47
   0  -4   4  396.47    4.76
   4  -4   4   23.64    1.56
  -3  -4   1    0.96    0.61
  -1  -3   3    5.59    0.81
   5  -3   3    0.24    0.79
   4  -2   3   64.20    1.66
  -1  -5   3    0.86    0.91
   1  -5   4    7.60    1.30
   6  -5   2   11.52    1.64
   4  -6   3   15.42    1.62
   2  -5   4   62.21    2.38
   3  -4   4   16.14    1.21
   5  -4   3    9.32    1.23
   6  -4   2  189.05    3.87
  -1  -7   1  113.74    3.54
   5  -6   2   11.55    1.69
  -2  -4   2    0.17    0.73
   2  -4   4  175.67    3.39
   5  -2   2  108.40    2.04
   1  -7   2  174.13    4.59
  -2  -6   1   60.21    2.33
  -1  -6   2   -0.17    1.04
   2  -6   3   44.69    2.48
   3  -6   3   -0.24    1.00
   1  -2   3  913.20    5.14
   3  -2   3   -0.21    0.45
   3  -1   2   27.61    0.85
   2  -7   2   11.81    1.53
   0  -5   3   62.83    2.34
  -2  -2   1  223.85    1.88
   2  -2   3   18.53    0.98
   1  -1   2 1225.31    4.44
   4  -4   3  228.93    3.98
   2  -1   2  108.56    1.45
   0  -7   1   32.58    2.25
   1  -5   3    0.82    1.05
   3  -5   3  175.24    3.91
   5  -5   2    0.43    0.90
   0  -6   2   50.74    2.23
   5  -6   1    1.38    1.42
  -1  -5   2   26.06    1.56
   2  -5   3  113.35    3.16
   5  -4   2  187.47    3.71
   6  -4   1    3.32    1.18
   1  -7   1  121.57    3.87
   2  -7   1    7.29    1.61
   3  -6   2    2.79    1.41
  -2  -5   1    0.14    0.85
   1  -4   3    3.36    1.06
   1  -3   3    4.36    0.72
   2  -3   3  120.56    2.43
   4  -2   2   16.19    0.96
  -1  -6   1    6.67    1.23
   1  -6   2    0.60    0.80
   2  -6   2   15.02    1.74
   4  -5   2   11.40    1.19
   4  -6   1   -0.41    0.98
   6  -5   0    1.06    0.96
  -2  -4   1  104.71    2.20
   0  -2   2  532.54    3.52
   5  -2   1   22.98    1.02
  -1  -7  -1  117.77    3.59
   3  -5   2    0.72    1.01
   4  -4   2    3.02    0.75
   2  -5   2  258.90    4.58
   3  -2   2    6.91    0.76
   1  -6   1    6.06    1.32
   2  -6   1   59.68    2.65
  -1  -5   1  299.44    4.43
   5  -4   1    0.70    0.65
   5  -3   1   87.70    2.25
   6  -3   0    0.24    0.76
   0  -7  -1   24.78    2.09
  -2  -5   0  181.69    3.33
   4  -5   1   -0.83    0.98
   3  -4   2   31.35    1.49
   2  -2   2   42.42    1.24
  -1  -7  -2  171.50    4.25
   4  -6   0    0.42    0.99
   5  -6  -1   -0.06    1.29
   2  -4   2    0.05    0.96
   2  -7  -1    8.74    1.64
   1  -3   2  542.45    4.60
   0  -6   0  190.53    4.17
   0  -5   1  780.62    7.31
   3  -5   1   24.41    1.70
  -1  -4   1    9.59    1.03
   0  -1   1 1388.28    3.90
   3  -1   1  850.13    3.91
   2  -6   0   12.99    1.60
   1  -5   1  295.44    4.70
   2  -5   1    0.66    1.03
  -3  -4  -1    0.70    0.60
   4  -4   1  114.89    2.76
   6  -4  -1    4.22    1.14
  -1  -2   1  516.48    3.07
   4  -2   1   22.88    1.07
  -1  -7  -3   12.29    1.69
  -2  -6  -2   12.13    1.31
  -1  -6  -1    4.14    1.15
   4  -6  -1    2.16    1.39
   5  -6  -2   13.29    1.76
   6  -5  -2   11.04    1.59
  -2  -4   0   47.79    1.58
   2  -7  -2   11.88    1.51
   4  -5   0    7.19    1.04
   6  -3  -1   47.51    1.85
  -3  -2  -1   -0.05    0.24
  -2  -5  -1    0.43    0.82
   3  -4   1    0.99    0.91
   0  -7  -3   41.30    2.54
   3  -6  -1    5.18    1.16
  -3  -3  -1   26.91    0.87
   1  -1   1  509.36    2.63
   2  -1   1  196.30    1.77
  -1  -7  -4   24.92    2.05
   1  -7  -3   11.98    1.75
   2  -7  -3  113.90    4.00
   1  -6  -1    5.22    1.27
   2  -6  -1   57.28    2.64
   4  -6  -2   17.38    1.92
   6  -5  -3   43.13    2.41
   6  -4  -2  185.37    4.05
   3  -3   1   25.56    1.31
  -2  -2   0  863.28    3.47
   3  -2   1   -0.70    0.56
  -2  -6  -3   42.92    2.08
   4  -4   0   46.07    1.93
   5  -5  -2    1.27    1.20
   5  -4  -1    0.11    0.93
   0  -3   1  598.85    4.55
   4  -1   0  794.29    3.99
   3  -6  -2    3.99    1.48
   1  -3   1  880.34    5.81
   2  -3   1   26.56    1.30
   0  -6  -2   48.26    2.31
   4  -6  -3   18.29    1.95
  -1  -5  -1  303.53    4.45
   6  -5  -4    0.87    1.07
   1  -6  -2    0.31    1.11
  -2  -5  -2  255.43    3.98
   3  -5  -1   24.85    1.76
  -3  -4  -2   40.02    1.38
   6  -4  -3   14.14    1.63
   5  -3  -1   84.43    2.31
   1  -2   1  463.28    3.38
  -2  -6  -4   44.32    2.17
  -1  -6  -3   28.75    1.85
   5  -5  -3    2.79    1.29
   4  -6  -4   54.55    2.92
   2  -5  -1    0.02    1.04
   4  -5  -2   13.69    1.34
   4  -4  -1  124.75    3.05
   1  -6  -3   29.52    2.05
   2  -6  -3   40.96    2.30
   6  -4  -4   75.13    2.85
   2   0   0  223.85    1.05
   4   0  -1 3191.15    5.35
  -1  -6  -4    0.88    1.22
   3  -6  -4    4.14    1.55
  -1  -5  -2   30.04    1.63
   3  -5  -2   -0.34    1.04
   5  -5  -4   66.02    2.94
  -2  -5  -3   95.29    2.58
   4  -5  -3   30.69    2.03
   0  -6  -4    3.58    1.27
   2  -6  -4   44.67    2.59
   2  -5  -2  249.53    4.58
  -1  -4  -1   10.37    0.89
   5  -4  -3    8.74    1.32
   2  -3   0   10.96    1.04
   5  -3  -2   23.47    1.43
   1  -6  -4    0.90    1.35
   3  -6  -5    1.56    1.45
   1  -5  -2   26.57    1.74
   5  -5  -5   14.16    1.73
   4  -4  -2    3.78    1.07
  -1  -6  -5   11.07    1.35
  -3  -4  -3   26.32    1.22
  -2  -4  -2    0.09    0.74
  -3  -3  -2   21.17    0.87
   2  -6  -5   28.36    2.31
   4  -5  -4   22.22    1.91
   1  -6  -5   12.31    1.65
   3  -6  -6   51.27    2.72
  -1  -5  -3    1.19    0.66
   6  -4  -6    6.68    1.69
  -1  -6  -6    0.99    1.00
   2  -5  -3  105.61    3.15
   3  -4  -2   36.83    1.83
   5  -4  -4   47.66    2.26
   3  -3  -1   24.11    1.33
   5  -1  -2  130.26    1.96
   0  -6  -6   16.04    1.86
   2  -6  -6    0.33    1.08
   0  -5  -3   61.72    2.34
   1  -5  -3    2.05    1.09
   4  -5  -5   20.94    2.01
   4  -4  -3  229.99    4.26
   6  -4  -7    1.81    1.38
   0  -2   0 9840.28   14.74
  -1  -6  -7   38.43    2.37
   1  -6  -6    1.06    1.07
  -1  -4  -2   79.21    2.12
   6  -3  -5   58.32    2.34
   2  -4  -2    0.71    1.03
  -1  -3  -1  895.34    5.45
   1  -6  -7   40.04    2.55
  -2  -5  -5   11.97    1.29
  -1  -5  -4    5.77    0.92
   2  -5  -4   71.02    2.73
   4  -5  -6    0.06    1.36
   2  -3  -1   22.90    1.28
   0  -6  -8    1.32    1.56
   3  -5  -5    4.29    1.28
  -2  -4  -3  398.11    4.41
  -2  -2  -1  230.25    1.99
   1  -5  -4    7.27    1.06
   4  -5  -7    0.21    1.36
   0  -3  -1  782.13    5.33
   5  -3  -4  193.48    3.75
   3  -2  -1    0.40    0.64
   5  -4  -6    3.57    1.14
   5  -2  -3    1.16    0.55
  -2  -5  -6   14.04    1.49
  -1  -5  -5    3.65    1.08
   2  -5  -5   14.79    1.40
   3  -5  -6    2.41    1.16
  -2  -3  -2  213.25    2.63
   3  -3  -2   20.69    1.34
   6  -3  -7   24.68    1.92
   4  -2  -2   18.51    1.07
   1  -5  -5    2.20    1.16
   2  -4  -3  393.29    5.13
   4  -4  -5   66.53    2.60
   5  -4  -7   19.33    1.96
   4  -3  -3    4.87    0.81
   3  -5  -7   29.23    2.29
   5  -4  -8    3.61    1.48
   6  -3  -8    1.08    1.29
  -3  -2  -2    6.85    0.40
  -2  -5  -7    0.27    0.95
  -1  -5  -6   -0.39    1.02
   3  -5  -8    0.67    1.40
   5  -1  -3  149.90    2.33
   1  -5  -6    1.67    1.17
   3  -5  -9   17.09    2.02
   4  -4  -6    0.19    1.08
   2  -3  -2  226.93    3.29
   2  -2  -1  239.75    2.69
   3  -1  -1  839.83    4.12
  -2  -5  -8    6.45    1.24
   2  -5  -7    0.72    1.06
  -2  -5  -9   12.79    1.68
  -1  -5  -7    1.80    0.84
   1  -5  -7    2.52    1.38
   2  -5  -8    7.64    1.69
   4  -3  -4    5.08    1.05
   5  -3  -6    1.08    1.05
  -1  -2  -1  494.90    3.17
   4  -1  -2  753.94    4.51
  -1  -5  -8   18.04    1.81
   2  -5  -9   13.56    1.98
  -3  -4  -6  173.22    3.24
  -1  -5  -9  139.49    4.04
   1  -5  -8   20.26    2.01
   4  -4  -8    0.25    1.32
   3  -2  -2    6.03    0.81
   4  -2  -3   62.02    1.77
   0  -5  -9    2.81    1.41
   1  -5  -9  157.37    4.50
  -2  -4  -5  206.41    3.51
   3  -4  -6  196.07    4.22
   2  -4  -5  180.36    3.69
  -2  -3  -3  121.66    2.12
   5  -2  -5    0.38    0.84
  -3  -4  -7   23.87    1.52
  -3  -3  -4   60.96    1.53
   5  -3  -8    0.41    0.96
  -1  -4  -5   24.36    1.48
   3  -4  -7   19.24    1.54
   5  -3 -10  110.36    3.65
  -3  -4  -8   63.76    2.37
   3  -4  -8   72.95    3.00
   4  -3  -6    0.69    0.97
   3  -4  -9   18.10    1.95
   3  -4 -10   79.76    3.32
  -1  -3  -3    6.22    0.88
   1  -3  -3    7.96    1.03
   5  -2  -6  106.80    2.75
   1  -4  -6   17.71    1.49
   2  -4  -7   -0.90    0.98
   0  -3  -3   39.77    1.46
   2  -2  -2   41.65    1.21
   0   4  -4  388.25    4.67
   3   4  -1    0.79    0.72
   3   5  -1   23.11    1.90
  -2   7  -3  130.53    3.91
   1   6  -3   29.19    2.09
   2   6  -2   14.30    1.78
   4   6   2   16.80    1.90
   2   7  -1    9.19    1.83
   4   2   3   59.62    1.53
  -1   6  -4   -0.43    1.10
   4   7   6   40.46    2.45
   4   7   5   27.89    2.27
  -2   8  -2   10.98    1.71
  -1   8  -2   -0.16    1.44
   2   4  -3  382.36    4.90
   3   6  -1    5.94    1.23
   4   6   1    0.02    1.33
   0   7  -3   38.09    2.34
   1   8  -1   16.64    2.04
   4   4   0   50.88    2.20
   2   5  -3   81.27    2.70
   0   8  -2   18.27    2.06
   2   8   0    0.67    1.48
   1   4  -4   22.51    1.27
   3   4  -2   31.43    1.59
   1   5  -4    8.25    1.05
   4   7   2   32.49    2.42
   1   2  -3  887.17    5.26
   2   3  -3  120.27    2.49
   5   5   3    3.33    1.37
   2   6  -3   46.93    2.54
   1   7  -3   15.27    1.72
   3   3  -2   21.73    1.32
   4   3   0   69.70    2.12
  -1   4  -5   24.31    1.35
  -1   5  -5    2.22    0.75
   1   6  -4    0.47    1.28
   3   6  -2    2.03    1.04
   5   6   5   10.43    1.70
   5   6   4    0.21    1.42
  -1   7  -4   29.65    2.22
   4   7   1   -0.38    1.37
   1   8  -2   -0.41    1.43
   2   8  -1   11.72    1.89
   3   8   1   -0.45    0.97
   3   2  -1    0.37    0.68
   1   3  -4    6.79    0.79
   0   5  -5  279.43    4.66
   5   5   2    1.75    1.36
   5   6   3   17.78    2.07
  -1   8  -3    6.10    1.59
  -1   6  -5   14.97    1.73
   4   6  -1   -0.30    1.30
   5   3   3    0.68    0.71
   2   4  -4  163.99    3.25
   3   4  -3   27.87    1.66
   5   6   2   10.47    1.57
   3   7  -2    9.24    1.79
   4   7   0   93.18    3.68
  -1   3  -5   72.75    1.72
   5   4   1    1.08    0.81
   1   5  -5    2.87    1.05
   2   6  -4   48.09    2.56
   3   6  -3   -0.24    1.41
   5   7   4    2.16    1.52
   1   8  -3    6.04    1.61
   2   8  -2    9.64    1.74
   1   4  -5   25.51    1.53
   4   4  -2    2.83    1.04
   5   6   1   -0.98    0.99
   5   7   3    8.94    1.77
   3   8  -1    1.43    1.40
   2   2  -3   18.82    1.06
   0   3  -5  300.65    3.62
   4   7  -1    0.41    1.41
   5   7   2   72.21    3.16
   4   2   0    2.59    0.72
   0   7  -5    0.58    1.33
   0   8  -4    5.00    1.54
   3   4  -4   18.85    1.47
  -1   5  -6   -0.26    0.86
   5   7   1   39.70    2.56
   3   8  -2   58.34    2.90
   1   2  -4   19.83    1.01
   1   3  -5   71.85    2.00
   4   3  -2  103.44    2.49
   2   4  -5  200.09    3.70
   4   5  -3   36.33    2.02
   5   5  -1   19.96    1.68
   2   6  -5   32.40    2.16
   1   8  -4    2.71    1.38
  -1   4  -6   20.25    1.23
   0   4  -6   30.95    1.57
   4   4  -3  196.84    3.88
   5   4  -1    1.83    0.80
   6   5   3   44.40    2.46
  -1   6  -6    0.58    1.18
   0   6  -6   17.48    1.75
   4   6  -3   18.03    1.70
   5   6  -1   -0.82    1.07
   6   5   2   13.28    1.81
   6   6   3    1.87    1.41
   3   7  -4    2.74    1.51
   5   2   3    0.55    0.51
   1   4  -6   18.40    1.38
   5   5  -2   -0.14    1.22
   1   6  -6    1.38    1.18
   6   6   2   27.28    2.26
   2   7  -5   93.42    3.46
   3   8  -3    6.11    1.51
   2   3  -5   30.39    1.50
   3   5  -5    1.40    0.82
   4   5  -4   21.44    1.80
   3   6  -5   -0.44    1.19
   5   6  -2   12.26    1.66
   2   2  -4  193.21    2.78
   3   4  -5    6.84    1.16
   2   5  -6   13.67    1.45
   4   6  -4   59.33    2.86
   6   6   1    0.62    1.14
   1   8  -5    1.30    1.27
   3   1  -1  860.13    4.78
   2   4  -6   18.63    1.43
   6   5   0    2.41    1.50
   2   6  -6    1.29    0.83
   6   6   0   69.50    3.17
   5   7  -2   77.40    3.31
   4   2  -2   19.14    1.20
  -1   3  -6  133.12    2.27
   5   5  -3    3.07    0.98
   5   6  -3   18.54    1.95
   4   7  -4   27.57    2.25
   5   3  -2   22.24    1.46
   6   5  -1  168.32    4.36
   4   1   1   26.61    0.89
   1   2  -5    0.41    0.46
   3   3  -5  223.87    3.68
   4   3  -4    2.29    0.97
   1   5  -7    1.99    1.20
   3   5  -6    5.21    1.20
   4   5  -5   18.24    1.49
   4   6  -5   81.16    3.21
   6   6  -1    2.68    1.20
   6   7   0   30.38    2.29
   3   2  -4   64.66    1.86
   6   4  -1    3.23    0.92
   5   5  -4   72.13    2.93
   5   7  -3    8.80    1.43
   2   3  -6    4.09    0.75
  -1   4  -7    3.30    0.82
   1   4  -7    2.66    0.78
   2   5  -7    1.32    1.01
   6   5  -2   12.27    1.71
   5   6  -4    0.32    1.03
   6   7  -1   20.44    1.97
   3   1  -2   26.46    1.04
   4   2  -3   60.66    1.79
   5   2  -1   23.39    1.27
   5   3  -3   -0.67    0.87
   6   3   0   -0.07    0.83
   5   4  -4   41.50    2.12
   2   4  -7   -0.39    0.90
   4   5  -6    2.16    1.14
   5   7  -4    1.35    1.42
   4   3  -5    1.90    0.96
   6   3  -1   48.84    2.02
   3   5  -7   32.98    1.98
   5   5  -5   12.69    1.69
   6   5  -3   45.03    2.39
   7   5   1    0.35    1.29
   4   6  -6    6.13    1.26
   2   7  -7    0.46    1.32
   6   7  -2    0.11    0.94
   0   3  -7   72.26    1.93
   4   4  -6    1.56    1.04
   3   6  -7   -0.84    0.85
   5   6  -5   10.77    1.53
   3   2  -5    1.80    0.83
   4   2  -4   62.64    1.97
   1   3  -7    0.22    0.53
   5   3  -4  217.59    3.99
   5   4  -5   18.71    1.63
   1   5  -8   21.60    1.71
   1   6  -8    7.30    1.44
   3   1  -3  102.55    1.94
   1   2  -6  196.88    2.81
   6   3  -2   45.71    1.88
   6   5  -4    0.36    1.30
   7   5  -1   -0.18    1.29
   6   6  -4    0.25    1.36
   7   6  -1    1.14    1.37
   3   7  -7   -0.38    1.36
   5   7  -5   26.74    2.10
   2   1  -4   89.12    1.74
  -1   3  -7    0.32    0.53
   1   4  -8   25.11    1.58
   4   5  -7   -0.13    1.02
   2   6  -8    7.11    1.46
   2   2  -6   -0.47    0.53
   5   2  -3    1.37    0.81
   6   2   1  148.85    2.63
   4   3  -6    2.69    1.03
   6   4  -4   81.31    2.89
   7   5  -2    0.98    1.34
   4   6  -7    1.77    0.98
  -1   2  -6  205.76    2.29
   6   2   0   28.77    1.35
   3   3  -7   76.86    2.42
   4   4  -7  124.71    3.38
   3   5  -8   -0.17    0.95
   3   6  -8    0.94    1.24
   4   2  -5 1297.57    8.54
   7   4  -2    9.30    1.54
   6   5  -5    3.56    1.17
   6   6  -5    1.55    1.32
   4   7  -7    0.60    1.09
   3   1  -4   96.23    1.99
   5   1   1    6.45    0.58
   3   2  -6   12.34    0.99
   6   2  -1  152.34    2.95
   3   4  -8   73.80    2.63
   6   4  -5   26.56    1.86
   7   5  -3   40.70    2.28
   4   1  -3  172.25    2.69
   1   3  -8    5.02    0.92
   1   5  -9  172.07    3.85
   4   5  -8    0.16    1.10
   5   5  -7   22.68    1.85
   5   6  -7    3.06    1.35
   2   1  -5   78.11    1.74
   1   2  -7  199.38    2.98
   6   2  -2   45.95    1.79
   2   3  -8   40.37    1.82
   7   4  -3    0.28    0.96
   2   5  -9   14.65    1.60
   6   5  -6    1.67    1.26
   2   6  -9   37.63    2.17
   4   6  -8    0.52    0.87
   5   1  -1    5.29    0.73
   2   2  -7   -0.21    0.75
   4   4  -8   -0.32    1.10
   5   4  -7   15.53    1.48
   6   6  -6   14.92    1.54
   7   6  -4    1.51    1.32
   4   2  -6   14.72    1.12
   5   2  -5    0.96    0.89
   6   3  -5   59.72    2.39
   7   3  -2   26.93    1.62
   2   4  -9    7.43    1.24
   7   4  -4    4.74    1.28
   3   5  -9   20.67    1.76
   3   1  -5   37.99    1.42
   4   1  -4   78.40    1.97
   8   5  -1   10.32    1.59
   5   3  -7   13.94    1.44
   7   3  -3   18.78    1.55
   3   4  -9   17.71    1.38
   5   5  -8   20.87    1.64
   6   5  -7   12.63    1.62
   7   5  -5   -0.09    0.89
   5   6  -8    2.85    1.19
   6   2  -4    1.92    0.91
   5   4  -8    4.83    1.31
   7   4  -5   12.39    1.55
   4   5  -9   13.34    1.50
   8   5  -2   37.34    2.23
   4   6  -9    0.32    1.27
   6   6  -7   -0.52    0.81
   1   1  -6  191.00    2.51
   2   1  -6    6.07    0.82
   5   1  -3  144.55    2.63
   4   2  -7  164.51    3.38
   5   2  -6  115.70    2.95
   1   3  -9  135.18    2.91
   6   3  -6   13.14    1.27
   7   3  -4    7.00    1.19
   4   4  -9  149.82    3.79
   6   4  -7    0.55    1.15
  -1   2  -7  193.84    2.29
   1   2  -8    2.43    0.74
   2   2  -8  139.37    2.86
   8   4  -2    0.45    1.13
   2   5 -10   66.35    2.59
   7   5  -6    0.60    1.18
   2   6 -10   23.51    1.76
   5   1  -4  105.17    2.42
   3   2  -8    5.29    1.02
   7   2  -1    9.72    1.07
   3   3  -9   62.34    2.25
   3   5 -10    1.69    1.18
   3   0  -2 4855.50   10.72
   6   1   0    2.68    0.58
   0   3  -9  180.32    3.03
   5   3  -8   -0.24    0.98
   7   3  -5    0.10    1.07
   1   4 -10  100.29    2.82
   2   4 -10   13.08    1.21
   7   4  -6    3.33    1.01
   6   5  -8    4.88    1.08
   8   5  -4   10.22    1.51
   3   6 -10    0.40    0.86
   2   0  -3    0.57    0.33
   6   1  -1  431.94    4.36
   0   2  -8 1043.80    6.32
   4   3  -9    8.33    1.30
   3   4 -10   88.34    2.93
   5   4  -9   -0.56    1.11
   3   0  -3  105.79    1.79
   4   1  -6    9.13    0.90
   5   1  -5    6.81    0.99
   8   3  -2   12.03    1.42
   8   4  -4   -0.22    0.94
   7   5  -7   12.68    1.35
   8   5  -5   72.00    2.82
   4   0  -1 3059.39    8.79
   2   1  -7   97.67    2.10
   6   1  -3   21.18    1.30
   7   2  -4    2.60    0.94
   7   3  -6   13.05    1.44
   4   4 -10   52.58    2.39
   2   0  -4  146.67    2.01
   4   0  -2   14.05    0.82
   3   1  -7   11.20    0.91
   2   2  -9   56.27    1.98
   2   3 -10    5.06    1.07
   5   3  -9  110.52    3.26
   6   3  -8    0.02    1.01
   8   3  -3   55.02    2.22
   8   4  -5   14.37    1.60
   6   5  -9    1.49    1.05
   3   0  -4  729.92    4.85
   6   1  -4   65.03    2.08
   1   2  -9    5.54    0.85
   8   3  -4    1.16    1.14
   2   5 -11  156.38    3.67
   5   5 -10   61.00    2.45
   4   0  -3  408.66    3.74
   5   1  -6   18.83    1.22
   6   2  -7    6.78    1.21
   4   3 -10  326.38    5.35
   7   3  -7   22.06    1.78
   5   4 -10   58.13    2.45
   6   4  -9    5.02    1.08
   3   5 -11    0.16    0.89
   4   2  -9   20.74    1.41
   2   4 -11   29.53    1.82
   3   4 -11   38.45    2.09
   7   4  -8   63.31    2.51
   8   4  -6    2.60    1.20
   4   5 -11   46.45    2.15
   2   0  -5  415.78    3.58
   3   0  -5    1.52    0.68
   4   0  -4    7.51    0.86
   3   1  -8    1.83    0.84
   6   1  -5   75.69    2.27
   7   2  -6   -0.11    0.95
   5   0  -1   95.69    1.77
   5   0  -2   30.90    1.19
   5   3 -10  124.11    3.49
   6   3  -9   35.55    1.96
   1   0  -5   30.72    0.97
   4   0  -5   57.00    1.71
   5   0  -3  539.25    4.71
   1   1  -8  157.51    2.55
   4   1  -8    6.86    1.09
   7   1  -1  117.59    2.43
   7   1  -2   92.64    2.33
   3   2 -10    2.28    0.95
   5   2  -9   28.86    1.69
   6   2  -8   -0.66    0.68
   8   2  -3    0.36    1.01
   2   3 -11  102.78    2.87
   3   3 -11    8.21    1.25
   7   3  -8   -0.97    1.05
   8   3  -6    6.07    1.33
   6   4 -10    2.19    1.16
   8   4  -7    4.01    1.20
   7   1  -3    0.00    0.55
   7   2  -7   22.15    1.66
   5   4 -11  148.84    3.65
   7   4  -9   36.46    2.01
   3   0  -6  419.55    4.19
   5   0  -4  113.44    2.32
   1   2 -10    6.71    0.90
   4   2 -10    0.88    0.74
   1   3 -11    9.65    1.17
   4   3 -11   11.23    1.42
   4   0  -6    0.34    0.73
   6   1  -7   20.64    1.53
   6   2  -9   42.83    2.22
   8   2  -5    1.59    1.15
   6   3 -10    3.23    1.24
   8   3  -7    1.81    1.04
   5   0  -5    0.21    0.51
   7   1  -5   11.86    1.08
   5   2 -10    5.57    1.20
   5   3 -11   12.06    1.45
   7   3  -9    7.62    1.15
   3   4 -12   74.73    2.54
   1   0  -6   86.79    1.61
   3   0  -7   22.90    1.25
   6   0  -2  188.50    2.87
   1   1  -9   47.57    1.58
   7   2  -8    0.20    0.86
   8   2  -6    5.38    1.23
   9   3  -4    4.51    1.17
   4   4 -12   78.85    2.72
   2   0  -7   24.71    1.10
   6   0  -1   17.83    0.94
   6   0  -3   80.94    2.01
   5   1  -9    0.15    0.94
   6   1  -8   33.62    1.89
   7   1  -6   12.01    1.21
   2   2 -11   34.70    1.72
   3   2 -11   44.11    2.10
   8   3  -8    4.52    1.22
   9   3  -5   28.65    1.81
  -1   1  -7  302.93    2.53
   4   2 -11  312.26    5.10
   2   3 -12   86.48    2.64
   3   3 -12   41.12    1.95
   4   3 -12   29.97    1.89
   6   0  -5  287.71    4.18
   7   1  -7   13.66    1.41
   7   2  -9   14.62    1.55
   8   2  -7    5.52    1.04
   6   3 -11   12.19    1.28
   7   3 -10   45.80    2.10
   9   3  -6   21.42    1.64
   3   0  -8  208.13    3.37
   5   0  -7  139.37    3.00
   2   1 -10    0.41    0.58
   4   1 -10  443.47    5.77
   8   1  -3   57.83    2.11
   8   1  -4   10.40    1.26
   5   2 -11   22.16    1.61
   2   0  -8   15.76    1.07
   5   1 -10    6.87    1.20
   6   1  -9    0.54    0.72
   8   2  -8   36.94    2.01
   9   2  -4   10.78    1.27
   0   0  -6  199.51    2.15
   0   1  -9   36.86    1.26
   1   1 -10    4.65    0.79
   7   1  -8   39.21    2.11
   9   2  -5   12.49    1.37
   6   0  -7   86.46    2.61
   7   0  -2  129.87    2.54
   7   0  -3  207.75    3.40
   8   1  -6    4.45    1.19
   3   2 -12   35.60    1.81
   4   2 -12    0.90    1.09
   6   2 -11   12.82    1.33
   7   2 -10   19.33    1.52
   3  -1  -4   94.01    1.80
   1   0  -8  920.58    5.91
   3   0  -9    5.25    0.76
   7   0  -5   20.37    1.44
   3   1 -11   40.25    1.82
   4   1 -11  148.08    3.55
   6   1 -10   56.26    2.44
   2   2 -12    0.97    0.65
   9   2  -6    1.42    1.05
   3   3 -13   16.69    1.47
   6   3 -12    0.96    0.73
   3  -1  -2   26.98    0.88
   3  -1  -5   33.99    1.26
   4  -1  -2  701.51    4.44
   4  -1  -3  154.79    2.27
   4  -1  -4   74.30    1.73
   2   0  -9   82.43    2.16
   7   1  -9  106.27    3.19
   8   1  -7   32.73    1.90
   5   2 -12    6.14    1.05
   2  -1  -3   67.29    1.28
   2  -1  -4   84.68    1.55
   4  -1  -5   14.89    0.93
   5   0  -9  205.18    3.95
   6   0  -8   24.37    1.51
   7   0  -6   18.32    1.28
   9   2  -7   35.83    1.94
   2  -1  -5   75.49    1.60
   3  -1  -6  144.12    2.52
   4  -1  -6   11.87    1.04
   5  -1  -3  175.25    2.67
   5  -1  -4  104.11    2.25
   5  -1  -5    5.66    0.88
   7   0  -7  128.10    3.24
   8   1  -8   -0.42    0.95
   7   2 -11    2.89    1.11
   4  -1  -1   26.35    0.87
   5  -1  -2  132.65    2.17
   1   0  -9  168.70    2.74
   4   0 -10  153.22    3.42
   6   0  -9   19.46    1.54
   6   1 -11   56.21    2.45
   7   1 -10    1.16    1.10
   2  -1  -6    6.93    0.64
   3  -1  -7   13.55    1.06
   4  -1  -7    2.78    0.86
   5  -1  -6   16.58    1.08
   2   0 -10  172.63    3.16
   5   0 -10   48.97    2.17
   3   1 -12   52.36    2.19
   4   1 -12    4.84    1.16
   9   1  -5    1.91    1.01
   3   2 -13    9.04    1.12
   5  -1  -1    6.02    0.59
   6  -1  -4   66.15    1.95
   0   0  -8 2367.45    8.55
   7   0  -8   59.96    2.33
   8   0  -3    4.73    0.96
   8   0  -4   25.23    1.49
   8   0  -5   12.17    1.30
   5   1 -12  231.23    4.48
   8   1  -9   13.23    1.48
   9   1  -6    0.73    1.02
   2   2 -13    0.02    0.94
   2  -1  -7  100.90    2.10
   4  -1  -8    8.28    1.06
   6  -1  -3   21.91    1.09
   6  -1  -5   74.55    2.11
   8   0  -6  123.57    3.17
   2   1 -12    8.17    0.92
   1  -1  -4    0.45    0.31
   1  -1  -5   54.15    1.25
   3  -1  -8    2.36    0.61
   6  -1  -2   94.89    2.02
   3   0 -11  121.64    2.99
   6   0 -10    8.71    1.19
   7   0  -9   15.31    1.46
   7   1 -11   14.10    1.50
   9   1  -7   33.62    1.88
   1  -1  -6  197.10    2.45
   6  -1  -7   21.25    1.49
   1   0 -10  126.61    2.53
   5   0 -11   29.30    1.81
   8   0  -7    1.10    1.03
   8   1 -10    0.37    0.93
   3  -1  -9   81.97    2.30
   1   1 -12   38.16    1.61
   3   1 -13  186.32    3.80
   4   1 -13   23.10    1.69
   1  -1  -7  319.29    3.32
   5  -1  -9   -0.03    0.92
   6  -1  -1  438.25    3.84
   6  -1  -8   30.46    1.81
   7  -1  -5   13.07    1.21
   7   0 -10  147.43    3.66
   5   1 -13    6.82    1.19
   3   2 -14   23.28    1.57
   4   2 -14    2.41    1.04
   7  -1  -3    0.14    0.64
   7  -1  -6   11.53    1.12
   4   0 -12   82.82    2.71
   2   1 -13    0.50    0.92
   7   1 -12    5.64    1.12
   2  -1  -9    3.97    0.65
   4  -1 -10  502.38    6.02
   6  -1  -9    1.21    0.97
   3   0 -12    1.10    0.68
   5   0 -12  129.50    3.41
   8   0  -9   15.81    1.45
   6   1 -13   15.18    1.43
   1  -1  -8  185.91    2.73
   5  -1 -10    6.95    1.18
   7  -1  -8   39.87    2.02
   1   0 -11    1.00    0.69
   9   0  -6    1.62    0.94
  -1   0  -7  490.63    3.16
   2   0 -12   64.65    2.10
   6   0 -12   24.26    1.75
   4  -2  -4   60.21    1.65
   4  -2  -5 1229.43    7.39
   4  -2  -6   14.10    1.09
   2  -1 -10   -0.05    0.71
   4  -1 -11  159.69    3.57
   6  -1 -10   49.05    2.15
   7  -1  -9  104.62    3.06
   0   0 -10   30.92    1.21
   8   0 -10   85.09    2.65
   3   1 -14   57.58    2.17
   3  -2  -4   59.52    1.53
   3  -2  -5    1.55    0.50
   3  -2  -6   12.48    1.00
   4  -2  -7  156.44    3.03
   5  -2  -4    3.57    0.78
   5  -2  -5    0.80    0.52
   5  -2  -6  104.67    2.54
   0  -1  -5 1323.40    5.20
   1  -1  -9   44.26    1.45
   3  -1 -11   42.81    1.90
   5  -1 -11   11.74    1.39
   8  -1  -5   41.69    1.77
   8  -1  -6    4.10    1.10
   3   0 -13   -0.75    0.97
   4   0 -13  230.76    4.27
   5   0 -13   18.15    1.54
   9   0  -8    2.26    1.06
   3  -2  -7    5.27    0.87
   4  -2  -3   58.01    1.47
   8  -1  -7   33.09    1.73
  -1   0  -8  911.99    4.69
   7   0 -12    2.79    1.02
   3  -2  -3   -0.24    0.55
   5  -2  -8    2.51    0.95
   6  -2  -6   20.65    1.40
   0  -1  -7   34.67    1.10
   7  -1 -10    0.30    1.02
   8  -1  -8    0.47    1.00
   1   0 -12   12.69    1.18
   6   0 -13   59.94    2.34
   2  -2  -5  106.28    1.91
   2  -2  -6    0.05    0.62
   3  -2  -8    4.19    0.69
   4  -2  -2   17.58    0.88
   6  -2  -4    1.12    0.55
   6  -2  -7    7.16    0.92
   1  -1 -10    4.49    0.84
   4  -1 -12    5.70    1.18
   5  -1 -12  235.90    4.48
   2   0 -13    1.64    0.96
   2  -2  -4  184.47    2.33
   2  -2  -7   -0.07    0.45
   4  -2  -9   21.48    1.33
   5  -2  -2  101.12    1.94
   5  -2  -9   28.81    1.72
   6  -2  -8   -0.73    0.85
   8  -1  -9   12.93    1.33
   2  -2  -8  133.49    2.61
   7  -2  -6    0.52    0.94
   6  -1 -12   11.07    1.37
   7  -1 -11   14.98    1.31
   4   0 -14    3.73    0.89
   5   0 -14   51.07    2.16
   2  -2  -3   16.13    0.80
   4  -2 -10    1.13    0.92
   5  -2 -10    7.70    1.18
   6  -2  -9   45.35    2.02
   7  -2  -7   22.90    1.56
   2  -1 -12    9.77    1.13
   8  -1 -10    1.53    0.98
   9  -1  -6   -0.39    0.85
   3   0 -14   64.67    2.29
   2  -2  -9   55.65    1.87
   3  -2 -10    4.52    0.99
   6  -2  -2   43.54    1.41
   7  -2  -8    1.98    1.03
   0  -1  -9   44.35    1.39
   4  -1 -13   22.28    1.54
   5  -1 -13    6.56    1.18
   4  -2  -1   22.86    0.87
   6  -2 -10   68.77    2.47
   7  -2  -9   16.46    1.47
   3  -1 -13  183.82    3.75
   7  -1 -12    6.86    1.13
   9  -1  -8    0.12    0.97
   1  -2  -5    0.00    0.39
   4  -2 -11  317.85    4.91
   5  -2 -11   18.60    1.44
   2  -8   4   45.85    2.52
   1  -7   5   19.03    1.76
   5  -7   5   26.41    2.06
   2  -6   6    2.13    1.51
   4  -6   6    4.10    1.52
   6  -6   5    2.01    1.29
   5  -5   6   14.86    1.65
   4  -3   6    1.67    0.95
   1  -2   5    0.18    0.50
   3  -8   4   37.20    2.37
  -1  -6   4    0.09    0.80
   7  -6   4    2.72    1.30
   1  -4   6   19.02    1.32
   0  -3   5  295.17    3.71
   3  -3   6   28.53    1.57
  -1  -2   3  902.10    4.80
   4  -1   4   84.76    1.63
   2  -7   5   77.90    3.14
   3  -7   5   35.46    2.45
   4  -7   5   27.90    2.06
   0  -2   4  125.68    2.08
   3  -1   4   99.47    1.72
   0  -8   2   17.23    1.78
   1  -8   3    3.74    1.43
  -1  -5   4    8.56    1.25
   2  -5   6   14.43    1.42
   3  -5   6    3.05    1.27
   4  -5   6    2.15    0.94
   6  -5   5    2.79    1.35
   7  -5   4    4.35    1.34
   6  -4   5   30.07    1.82
   2  -2   5  108.02    2.13
   5  -6   5   10.55    1.59
  -1  -4   4   26.14    1.30
   7  -4   4    3.03    0.93
   2  -8   3   12.60    1.66
  -1  -7   2  169.84    4.00
   1  -7   4   23.49    1.84
   5  -7   4    1.94    1.01
  -2  -3   2  204.32    2.48
   1  -3   5   74.01    2.05
   3  -8   3    6.08    1.22
   0  -6   4    2.36    1.16
   7  -6   3    4.60    1.42
   5  -5   5   12.43    1.48
   5  -1   3  148.55    2.04
   1  -8   2    0.27    1.31
   2  -7   4   70.18    2.96
   4  -7   4   21.95    1.90
   3  -6   5    0.80    0.92
   1  -4   5   25.99    1.55
   5  -4   5   21.08    1.64
  -2  -4   2    0.42    0.66
   4  -3   5    1.28    0.66
   6  -3   4   32.07    1.60
   1  -2   4   21.26    1.03
   5  -2   4    2.79    0.70
   2  -8   2    9.44    1.63
   5  -7   3    8.03    1.57
   1  -6   4    0.08    1.19
   5  -6   4   -0.67    1.25
  -1  -5   3    1.07    0.93
   3  -5   5    4.26    1.27
   4  -5   5   19.13    1.54
   6  -5   4    0.02    0.97
   7  -5   3   43.91    2.35
   2  -4   5  199.67    3.75
   3  -3   5  209.11    3.42
   3  -8   2   55.88    2.77
   1  -7   3   12.69    1.50
   0  -4   4  421.21    4.80
   3  -4   5    9.43    1.27
   0  -8   0  438.35    6.40
   1  -8   1   14.83    1.83
   4  -7   3   44.45    2.67
   6  -7   2   -0.09    0.96
   2  -6   4   48.54    2.51
   4  -6   4   62.37    2.88
   6  -6   3    1.99    1.35
   7  -6   2   32.82    2.15
   2  -2   4  186.84    2.63
   4  -2   4   57.93    1.67
   2  -7   3  115.73    3.70
   3  -7   3   58.79    2.84
   3  -6   4    4.70    1.42
   5  -5   4   63.82    2.66
   5  -3   4  194.33    3.43
   3  -2   4   60.30    1.65
   2  -8   1    7.09    1.53
  -2  -5   1   -0.29    0.76
   1  -5   4    7.01    1.05
   1  -3   4    7.70    0.95
   3  -8   1   -0.01    1.24
   1  -7   2  178.83    4.38
   5  -7   2   66.24    3.02
   5  -6   3   16.56    1.83
   4  -5   4   19.28    1.68
   6  -5   3   44.02    2.35
   7  -5   2   -0.01    1.22
   1  -4   4   30.80    1.60
   6  -7   1   16.29    1.75
   1  -6   3   31.46    2.04
   0  -5   3   59.92    2.24
  -2  -3   1   24.66    0.90
   4  -3   4    3.18    0.92
   6  -3   3  160.70    3.18
   0  -7   1   26.45    1.85
   4  -7   2   31.68    2.34
   6  -6   2   25.07    2.04
   7  -6   1    0.18    0.98
  -1  -5   2   29.27    1.63
  -2  -4   1  106.44    2.15
   2  -4   4  193.07    3.60
   6  -4   3   14.48    1.43
   3  -3   4   62.54    1.96
   2  -8   0    0.70    1.24
   4  -8   0    0.74    0.91
   3  -7   2    8.30    1.68
   2  -6   3   52.91    2.57
   3  -6   3    0.57    1.38
   3  -4   4   17.54    1.43
   5  -2   3    0.57    0.44
   5  -7   1   31.30    2.33
   5  -5   3    1.69    1.22
  -1  -4   2   86.04    2.10
  -1  -3   2  568.49    4.21
   1  -2   3  896.92    5.08
   5  -1   2  127.44    1.85
   1  -8  -1   15.43    1.57
  -1  -7  -1  128.55    3.41
   1  -7   1  128.27    3.80
   1  -5   3    2.19    1.08
   2  -8  -1    9.11    1.64
   4  -8  -1   41.99    2.50
   4  -7   1    1.65    1.43
   1  -6   2    0.34    1.14
  -2  -5   0  190.06    3.24
   4  -5   3   32.58    1.99
   6  -5   2   13.38    1.66
   7  -5   1    0.86    1.26
   5  -3   3   -0.13    0.79
   3  -8  -1    1.10    1.27
   2  -7   1    9.13    1.68
   3  -7   1   29.42    2.25
   6  -6   1    1.42    0.99
   2  -5   3  116.37    3.23
   1  -8  -2   -0.28    1.24
   6  -7  -1   16.15    1.77
   2  -6   2   14.57    1.66
   4  -6   2   17.80    1.60
  -1  -5   1  268.88    4.11
   1  -4   3    2.84    0.74
   6  -4   2  183.83    3.91
   7  -4   1   16.71    1.70
   1  -3   3    5.11    0.68
   3  -2   3    0.19    0.62
  -1  -7  -2  166.84    3.85
   3  -6   2    2.71    1.01
   4  -4   3  235.27    4.10
   4  -3   3    5.51    0.99
   2  -8  -2   10.26    1.66
   4  -7   0   83.46    3.42
   5  -6   1   -0.57    1.31
   7  -6  -1    0.56    1.27
   5  -5   2    2.28    0.88
   2  -4   3  352.20    4.67
   4  -1   2  715.63    4.19
   1  -8  -3    4.53    1.41
   2  -7   0   50.49    2.63
   6  -6   0   55.72    2.75
   1  -5   2   28.73    1.74
   6  -5   1  148.97    3.93
   5  -7  -1   33.38    2.44
   6  -7  -2   -0.08    0.87
  -1  -4   1    8.89    0.96
   5  -2   2  104.68    2.13
   1  -8  -4    1.94    1.32
   2  -8  -3   12.00    1.50
   3  -8  -3    4.93    1.39
   2  -6   1   55.42    2.56
   4  -6   1    0.23    1.08
  -2  -5  -1    0.24    0.69
   2  -5   2  277.52    4.76
   4  -7  -1   -0.64    1.41
   0  -5   1  737.00    6.99
  -1  -3   1  841.20    4.98
   5  -3   2   21.70    1.33
   6  -2   1  144.30    2.60
   1  -8  -5   -0.29    1.18
   3  -8  -4   33.86    2.32
   2  -7  -1    8.58    1.66
   3  -7  -1   27.83    2.27
   5  -7  -2   67.90    3.14
   6  -6  -1    2.43    1.20
   5  -5   1   24.14    1.86
   6  -5   0    2.19    1.15
   6  -3   1   49.20    1.91
   1  -2   2  443.89    3.44
   4  -2   2   18.66    1.04
   4  -6   0    0.43    1.23
   7  -6  -3    4.89    1.42
   2  -4   2    0.83    0.97
   3  -4   2   40.02    1.85
   1  -3   2  571.83    4.74
   4  -3   2  104.34    2.46
   5  -1   1    6.30    0.54
   1  -7  -2  162.57    4.16
   4  -7  -2   34.76    2.45
   5  -7  -3    8.18    1.68
   3  -7  -2    7.45    1.70
   2  -6   0   12.90    1.36
   6  -6  -2   28.57    2.19
   2  -5   1   -0.39    1.07
   3  -5   1   22.85    1.77
   7  -5  -2   -0.37    1.30
   5  -4   1    1.00    0.98
   7  -4  -1   17.05    1.67
   2  -3   2  220.79    3.20
   3  -2   2    6.14    0.75
   7  -6  -4    1.77    1.05
   1  -7  -3   15.51    1.84
   4  -7  -3   59.06    3.02
   6  -5  -1  149.78    4.08
   2  -7  -3  113.29    3.82
   4  -6  -1    0.19    0.91
   6  -6  -3    2.36    1.40
   4  -4   1  131.05    3.14
   5  -2   1   23.69    1.17
   5  -7  -5   26.99    2.28
   2  -6  -1   61.73    2.69
   5  -6  -2   10.18    1.79
   7  -5  -3   43.21    2.60
   1  -4   1   10.62    1.17
   0  -3   1  610.04    4.55
   6  -3   0   -0.06    0.83
   0  -7  -5    1.10    1.27
   1  -7  -4   26.21    2.16
   2  -4   1  103.99    2.66
   4  -1   1   28.18    0.90
   2  -7  -4   68.44    3.13
   6  -6  -4   -0.88    1.28
   5  -5  -1   25.13    1.97
   6  -5  -2   11.29    1.58
   4  -7  -5   37.90    2.59
   4  -6  -2   18.27    1.67
   5  -6  -3   18.10    2.05
  -2  -5  -3  106.21    2.47
   7  -5  -4    4.74    1.56
   6  -4  -1    3.72    1.25
   4  -3   1   25.66    1.29
   1  -7  -5   21.01    2.06
   1  -6  -2   -0.19    0.76
   3  -6  -2    4.44    1.43
   0  -5  -1  776.81    7.17
   0  -4   0 1847.88    9.53
   4  -2   1   22.41    1.12
   0  -7  -7   56.66    2.70
   2  -7  -5   88.19    3.44
   3  -7  -5   30.58    2.16
   4  -7  -6   46.20    2.76
   2  -6  -2   10.92    1.32
   6  -6  -5    1.30    1.11
  -1  -5  -2   29.90    1.59
  -2  -4  -2   -0.11    0.56
   4  -7  -7   -0.12    1.26
   4  -6  -3   19.72    2.10
   5  -6  -4    0.31    1.47
   6  -5  -3   49.03    2.57
   7  -5  -5   -0.21    1.52
  -1  -4  -1    9.88    0.96
   7  -4  -3   -0.17    0.99
   2  -3   1   22.92    1.14
   2  -7  -6   73.65    3.22
   3  -7  -6   -0.22    1.09
   1  -5  -1  315.02    4.84
   3  -5  -1   23.36    1.84
   5  -5  -2    1.35    0.93
   3  -2   1   -0.20    0.58
   1  -7  -7   61.34    2.91
   3  -7  -7   -0.07    1.33
  -1  -6  -5   14.29    1.48
   3  -6  -3   -0.56    1.24
   6  -6  -7    1.31    1.43
   2  -5  -1    0.04    1.05
   5  -4  -1    1.82    1.07
   1  -7  -8   24.15    2.07
   2  -7  -7   -0.34    1.05
   3  -7  -8    0.66    1.28
   0  -6  -4    1.55    1.19
   2  -6  -3   47.33    2.34
   4  -6  -4   56.95    2.92
   6  -5  -4    0.36    1.34
   2  -4   0   52.20    1.88
   2  -7  -8    1.83    1.10
   7  -5  -7   14.15    1.84
   4  -3   0   70.32    2.13
   7  -3  -3   20.53    1.74
  -1  -6  -6    1.22    1.19
   1  -6  -4    1.06    1.14
   5  -6  -6    0.11    1.46
  -1  -5  -3    2.11    0.88
   5  -5  -3    1.63    0.97
   2  -6  -4   49.30    2.62
   4  -6  -5   75.66    3.40
   1  -5  -2   26.78    1.74
   6  -5  -5    3.24    1.49
   6  -4  -3   13.89    1.62
  -1  -6  -7   37.41    2.14
   5  -6  -7    3.07    1.30
   2  -5  -2  273.15    4.82
   3  -6  -5    1.86    1.37
   5  -6  -8    1.18    1.44
   4  -5  -3   35.41    2.24
  -2  -4  -3  360.66    3.90
   4  -2   0    3.24    0.74
   0  -6  -6   17.74    1.74
   1  -6  -5   13.03    1.50
   2  -6  -5   31.72    2.35
   6  -5  -6    0.42    1.02
   2  -4  -1   98.59    2.62
   7  -4  -6    5.20    1.56
   7  -3  -4    5.22    1.20
   4  -6  -7    4.03    1.63
  -1  -5  -4    8.86    1.12
   6  -4  -4   77.83    3.02
   1  -6  -6   -0.55    1.25
   3  -6  -6   61.21    2.95
   1  -5  -3    2.34    1.12
   5  -5  -5   12.42    1.78
   4  -4  -2    2.76    1.12
   7  -4  -7    2.37    1.47
   5  -2  -1   22.01    1.24
   2  -6  -6    1.35    0.99
   4  -6  -9    0.55    1.39
   2  -5  -3   88.10    2.82
   4  -5  -4   22.11    1.96
   6  -5  -8    5.26    1.57
   6  -5  -9    1.78    1.38
   7  -3  -5    1.47    1.35
   0  -6  -8    0.35    1.28
   2  -6  -7   38.20    2.57
   5  -3  -2   23.21    1.55
   5  -1  -1    6.70    0.75
   3  -6  -8    0.70    1.15
   3  -6  -9    7.80    1.74
   3  -6 -10   -0.10    1.30
  -1  -5  -5    3.38    1.00
   3  -4  -2   37.71    1.90
   1  -6  -8    6.81    1.38
   1  -6  -9    6.17    1.66
   1  -6 -11    0.88    1.38
   2  -6  -8    6.42    1.64
  -2  -4  -4  166.66    2.78
   0  -3  -1  771.95    5.26
   3  -3  -1   26.19    1.44
   2  -2   0  784.99    4.90
   1  -6 -10    6.70    1.40
   2  -6  -9   36.61    2.35
   2  -6 -10   18.94    1.86
   1  -5  -4    6.29    1.02
  -1  -4  -3    2.51    0.79
   1  -4  -2   81.27    2.23
   2  -4  -2    1.10    0.72
   4  -4  -3  239.87    4.54
   6  -4  -6    7.36    1.49
   5  -5  -8   23.72    2.25
   2  -3  -1   24.76    1.33
  -1  -5  -6    0.49    0.95
   0  -5  -5  278.14    4.76
   3  -5  -5    3.40    1.08
   4  -5  -6    1.05    0.98
   5  -5 -10   67.96    3.24
   6  -4  -7    1.67    1.38
   1  -3  -1  830.08    5.78
   4  -5  -7    0.47    1.37
   5  -4  -5   20.70    1.89
   4  -3  -2  104.58    2.59
   5  -2  -2  111.43    2.54
   3  -5  -6    4.13    1.47
   4  -4  -4   25.43    1.87
  -1  -3  -2  535.90    4.18
   7  -3  -8   -0.59    1.05
   4  -5  -8    1.38    1.55
   2  -4  -3  399.78    5.24
   6  -4  -9    5.04    1.30
   6  -4 -10    2.17    1.48
  -2  -3  -3  121.02    1.97
   7  -3 -10   51.91    2.71
   7  -2  -6   -0.11    1.08
   6  -1  -3   21.01    1.25
   2  -5  -6   13.67    1.67
   3  -5  -7   28.25    2.22
   4  -5  -9   15.37    1.82
   4  -5 -11   44.55    2.60
  -1  -4  -4   24.13    1.33
   1  -4  -3    2.03    0.74
   5  -4  -6    4.71    1.44
  -1  -5  -8   16.23    1.40
   3  -3  -2   19.74    1.20
   3  -2  -1   -0.35    0.66
   6  -2  -4    0.70    0.92
   4  -1  -1   27.13    0.98
  -1  -5  -9  172.55    4.16
  -1  -5 -10   58.45    2.65
   2  -5  -7    1.89    1.31
   3  -5  -8   -0.09    1.16
   3  -5 -12   36.82    2.32
   5  -4  -7   16.39    1.89
   5  -3  -4  205.39    4.04
   6  -3  -6   13.64    1.43
   7  -2  -7   19.89    1.90
   5  -1  -2  135.34    2.38
   1  -5  -7   -0.12    0.82
   3  -5  -9   19.56    1.91
   3  -5 -10    3.09    1.60
   3  -5 -11    0.18    1.18
   2  -3  -2  218.16    3.31
   0  -5  -9    2.09    1.34
   0  -5 -11   10.63    1.68
   1  -5  -8   20.93    1.97
   2  -5  -8    6.70    1.43
   2  -5  -9   13.10    1.82
   2  -5 -11  143.21    4.44
   2  -5 -12   31.06    2.19
  -2  -4  -6   17.39    1.19
   5  -4  -8    4.35    1.36
   5  -4  -9    1.75    1.52
   5  -4 -11  141.16    4.42
   5  -4 -12   27.44    2.05
   1  -3  -2  562.54    4.90
   4  -2  -2   21.07    1.24
   7  -2  -8    1.30    1.38
   1  -5  -9  150.79    4.26
   1  -5 -10   58.91    2.97
   1  -5 -11    3.61    1.57
   2  -5 -10   50.11    2.70
   1  -4  -4   23.93    1.40
   4  -4  -6    1.76    0.93
   5  -3  -5    2.63    1.17
   2  -2  -1  224.63    2.70
   6  -2  -5    4.36    1.12
   7  -2  -9   16.42    1.88
   7  -2 -10   22.45    2.00
   7  -2 -11    3.31    1.46
   6  -3  -8    1.46    1.13
   6  -3  -9   35.89    2.46
   6  -3 -11   11.66    1.81
   4  -4  -7  107.78    3.48
   3  -3  -3  112.89    2.61
   4  -3  -4    4.79    1.16
   6  -3 -10    2.09    1.53
  -2  -4  -7    0.47    0.85
   4  -4  -8   -0.66    1.29
  -1  -3  -3    6.19    0.60
  -1  -4  -6   17.69    1.37
   4  -4 -10   56.94    3.04
   4  -4 -11  202.22    5.27
  -2  -3  -4  251.51    2.93
   5  -2  -4    1.90    0.93
  -2  -4  -8    0.39    0.90
   3  -4 -13    2.28    1.56
   3  -2  -2    7.06    0.89
   2  -4  -6   16.22    1.37
   0  -3  -3   40.04    1.43
   4  -3  -5    1.24    1.04
   5  -3  -7   11.48    1.34
   4  -2  -3   64.98    1.98
   6  -2  -7    8.89    1.43
  -1  -4  -7    3.89    1.02
  -1  -4 -13   -0.39    1.24
   0  -4  -6   31.25    1.74
   3  -4  -8   83.08    3.20
   3  -4 -12   74.70    3.25
   5  -3 -12   54.43    2.88
   6  -2 -12    5.18    1.50
   4  -1  -2  708.97    4.92
   2  -4 -13   60.18    2.88
   3  -4  -9   18.62    1.70
   3  -4 -11   34.29    2.36
   5  -3 -10  121.86    3.98
   5  -3 -11    9.49    1.73
   6  -2  -8   -0.64    1.29
  -1  -4  -8   22.31    1.59
  -1  -4 -12   20.56    1.93
   1  -4  -7    2.83    1.17
   2  -4 -12  114.63    3.98
   4  -3  -6    0.86    1.08
   5  -2  -5    0.11    0.64
   6  -2  -9   45.02    2.58
   6  -2 -10   71.46    3.14
   6  -2 -11   10.50    1.53
  -1  -4 -11  113.61    3.50
   0  -4 -12    1.59    1.43
   2  -4  -8    0.90    0.88
   2  -4  -9    8.32    1.65
   2  -4 -10   14.39    1.82
   2  -3  -4  287.12    4.03
   4  -3 -13   21.79    2.13
   2  -2  -2   40.02    1.25
   1  -4 -11  101.66    3.63
  -2  -3  -5   21.76    1.07
   3  -3  -5  213.04    3.80
   0  -4 -10   85.95    3.19
   1  -4  -9   40.85    2.15
   1  -4 -10  100.26    3.52
   1  -3  -4    7.37    1.01
   3  -3 -14   18.85    2.00
   4  -3 -12   30.98    2.42
   4  -2  -4   58.19    1.88
   5  -1  -4  101.00    2.37
   4  -3  -8   45.59    2.24
   4  -3  -9   10.68    1.62
   4  -3 -10  294.88    5.88
   4  -3 -11   12.26    1.87
   1  -2  -2  405.94    3.41
   5  -2 -13   15.35    1.82
   5   0  -3  528.76    4.29
   2  -3  -5   26.25    1.54
   3  -3  -6   23.83    1.50
   6  -1 -12    9.75    1.64
   2  -3 -14   13.17    1.89
   5  -2 -12    6.26    1.30
   6  -1  -8   33.27    2.05
   6  -1 -11   50.62    2.59
  -2  -3  -6    3.68    0.73
  -1  -3  -5   70.38    1.85
  -1  -3 -14    0.73    1.27
   4  -2 -14    1.29    1.41
   5  -2  -8    3.18    0.92
   5  -2  -9   31.86    2.16
   5  -2 -10    8.09    1.47
   3  -1  -2   26.05    0.97
   4  -1  -3  173.87    2.63
   6  -1  -9    0.18    1.00
   0  -3  -5  312.18    3.91
   2  -3  -6    5.11    1.10
   2  -3 -13   78.33    3.32
   5  -1  -5    6.77    0.98
   3  -3  -9   63.64    2.59
   2  -2  -3   18.78    0.95
   4  -2 -13  251.31    5.58
  -2  -3  -7    0.47    0.69
  -2  -3 -12   80.63    2.87
   1  -3 -13    0.91    1.32
   4  -2  -6   15.40    1.36
  -1  -3  -6  125.47    2.55
   1  -3  -6  138.31    2.94
   2  -3  -7   -0.51    0.67
   2  -3 -11  101.24    3.48
   5  -1  -6   15.12    1.28
   5  -1 -13    6.33    1.28
  -2  -3  -8   35.53    1.59
   1  -3 -12    4.35    1.48
   2  -3  -8   36.14    1.84
   2  -3 -10    5.56    1.38
   1  -2  -3  877.08    5.20
   2  -2 -15    0.29    1.23
   4  -2  -7  163.89    3.59
   6   0 -11    5.81    1.42
  -2  -3  -9    0.63    0.85
   1  -3  -7   -0.06    0.87
   3  -2  -5    1.05    0.82
   4  -2 -10    2.21    1.20
   4  -2 -11  318.76    5.85
   4  -1  -4   76.29    1.89
   5  -1 -12  229.58    4.97
   6   0  -9   18.84    1.73
   6   0 -10    9.20    1.52
  -1  -3 -11    9.98    1.40
   0  -3  -7   73.82    2.24
   1  -3  -8    5.14    1.11
   1  -3 -10  157.97    3.91
   1  -2 -15    0.01    1.20
   2  -2  -4  196.38    2.86
   3  -2 -13    9.22    1.72
   4  -2  -9   24.10    1.66
   4  -1 -14   10.82    1.62
   5  -1  -7   14.00    1.18
   5  -1 -11   10.97    1.58
   5   0 -14   44.59    2.34
  -1  -3  -9  145.85    3.28
  -1  -2 -15    1.30    1.02
   2  -2 -14    2.81    1.46
   5  -1  -9    0.93    0.98
   5  -1 -10    6.57    1.37
   3  -2  -6   13.03    1.20
   3  -2 -12   42.05    2.42
   3  -1  -3  107.68    1.87
   3  -1 -15    2.85    1.27
   3  -2 -11   40.51    2.30
   4  -1  -5   15.61    1.12
   4  -1 -13   23.90    2.02
   5   0  -5    0.66    0.66
   5   0 -13   17.25    1.56
   0  -2 -14  182.85    4.46
   2  -2 -13   -0.52    0.99
   3  -2  -7    4.33    0.81
   3  -2 -10    3.46    1.22
   1  -2  -4   19.20    0.92
   2  -2  -5  111.57    2.25
   3  -2  -8    4.77    0.86
   2  -6  -7   36.42    2.31
   3  -6 -10   -0.31    1.23
  -1  -5  -3    1.31    0.76
   1  -5  -3    2.28    1.08
   2  -4  -2    0.13    0.64
   4  -4  -4   27.51    1.72
   5  -4  -6    2.23    1.13
   2  -3  -1   24.85    1.22
  -3  -6  -8    0.79    1.18
  -2  -6  -6    0.36    1.14
   2  -6  -6    0.19    1.41
  -3  -5  -4   49.96    2.00
   4  -5  -6    1.48    1.28
   4  -2  -2   16.63    0.93
  -3  -6  -7    0.88    1.22
   1  -6  -5   12.40    1.64
   3  -6  -8    2.47    1.12
  -2  -5  -3  115.62    2.87
   5  -3  -4  221.14    3.74
   3  -6  -7   -1.20    1.35
   2  -5  -3   86.23    2.71
   5  -5  -9  105.49    3.51
   5  -5 -10   69.16    2.86
  -1  -4  -1   11.91    1.09
  -2  -6  -5   29.41    1.94
   0  -6  -4    3.77    1.27
   2  -6  -5   28.87    2.12
   4  -5  -5   20.02    1.82
   5  -5  -8   21.69    1.92
  -3  -4  -2   31.87    1.32
   1  -4  -1   10.65    0.96
   3  -4  -2   38.17    1.75
   5  -2  -3   -0.07    0.65
   0  -7  -9    0.44    1.18
  -3  -6  -6   55.19    2.43
  -1  -6  -4    0.70    1.14
   1  -6  -4   -1.15    1.09
   4  -6  -9    0.81    1.29
  -1  -5  -2   27.05    1.63
   1  -5  -2   26.96    1.71
   5  -5  -7   16.33    1.84
   3  -3  -1   25.62    1.29
   4  -3  -2  105.35    2.39
  -1  -7  -8   23.28    2.03
  -1  -7  -9    7.59    1.49
   1  -7  -8   24.81    2.16
   4  -6  -8    0.93    1.34
   2  -4  -1   98.05    2.47
  -3  -3  -1   24.71    0.93
   2  -2   0  818.67    4.54
   0  -7  -7   64.01    2.99
   1  -7  -7   58.11    2.95
   2  -6  -4   45.15    2.48
   3  -6  -5    1.69    1.25
   4  -6  -7    3.86    1.37
  -3  -5  -3  174.70    3.34
   2  -5  -2  274.92    4.65
   4  -5  -4   22.37    1.76
  -2  -4  -1   94.08    2.15
  -1  -7  -7   56.86    2.79
   2  -7  -8    1.43    1.36
  -3  -6  -5   -0.81    1.06
  -2  -5  -2  258.88    4.07
   5  -3  -3    0.39    0.55
  -2  -7  -8    1.74    1.25
   1  -7  -6   17.18    1.98
   2  -7  -7    0.93    1.37
  -1  -6  -3   28.13    1.85
   4  -6  -6    5.20    1.46
   2  -3   0   10.13    0.91
  -2  -7  -7   -0.04    1.25
   0  -5  -1  771.66    7.22
   0  -4   0 1851.28    9.52
   3  -4  -1    0.13    0.86
   4  -4  -2    3.88    1.02
   0  -7  -5   -0.07    1.24
   1  -7  -5   19.10    2.03
   2  -7  -6   79.61    3.34
   3  -7  -8    0.04    1.19
   2  -6  -3   43.17    2.21
  -1  -5  -1  294.59    4.43
   3  -5  -2    0.53    0.75
  -2  -3   0    9.96    0.70
   4  -2  -1   23.64    0.99
  -2  -7  -6   71.33    2.90
   3  -7  -7   -0.33    1.40
  -3  -6  -4    5.15    1.24
  -2  -6  -3   45.08    2.14
   5  -6  -8    2.11    1.39
   5  -4  -3   10.71    1.30
   4  -3  -1   25.61    1.30
   2  -7  -5   83.49    3.43
   1  -6  -2   -0.53    1.10
   5  -6  -7    3.07    1.42
  -3  -5  -2    0.76    0.79
   2  -5  -1   -0.36    0.72
  -3  -4  -1    0.81    0.61
   2  -4   0   54.79    1.89
   1  -7  -4   29.83    2.21
   3  -7  -6    0.58    1.13
   3  -6  -3    1.01    1.08
   4  -6  -4   60.59    2.79
   5  -3  -2   23.40    1.34
  -2  -7  -5   83.03    3.07
  -1  -7  -4   25.91    2.09
   2  -6  -2   12.04    1.34
   5  -6  -6    0.71    1.29
  -2  -5  -1    1.12    0.64
   2  -7  -4   73.65    3.10
   4  -7  -7   -0.73    1.14
   6  -5  -6    1.30    1.23
   4  -4  -1  112.91    2.76
   1  -3   1  848.64    5.54
   0  -7  -3   44.53    2.52
  -3  -6  -3    0.49    1.07
   5  -5  -3    3.82    1.25
  -2  -7  -4   74.43    2.91
   3  -7  -4    4.63    1.60
   1  -6  -1    5.43    1.07
   4  -6  -3   16.24    1.54
   2  -5   0  184.63    3.80
   6  -5  -5    3.06    1.34
  -1  -3   1  862.49    5.19
   2  -3   1   26.03    1.22
  -1  -7  -3   13.61    1.53
   2  -7  -3  103.85    3.61
   2  -6  -1   62.12    2.70
   2  -2   1  223.83    2.46
   4  -7  -5   28.25    2.07
   5  -6  -4   -0.17    1.29
   1  -8  -5    0.87    1.22
   1  -7  -2  177.99    4.60
   3  -7  -3   54.23    2.83
  -3  -5  -1   22.81    1.35
   5  -5  -2   -0.16    1.27
   6  -5  -4   -0.23    1.24
   4  -2   0    3.08    0.55
  -2  -7  -3  112.90    3.46
   2  -7  -2   12.50    1.73
   3  -6  -1    4.51    1.05
   6  -6  -6   14.84    1.67
   4  -4   0   45.72    1.91
   5  -2  -1   21.71    0.97
  -1  -8  -5    0.44    1.28
   5  -6  -3   18.13    1.88
   0  -5   1  748.29    7.20
   1  -5   1  299.63    4.70
   5  -4  -1    1.73    0.74
   0  -8  -4    4.91    1.51
   1  -8  -4    1.59    1.06
   2  -6   0   12.31    1.58
   6  -6  -5    1.95    1.30
   3  -2   1    0.51    0.50
  -1  -8  -4    2.68    1.34
   2  -8  -4   45.17    2.52
   0  -7  -1   28.78    2.08
   1  -7  -1  132.91    4.03
   4  -7  -3   52.23    2.79
   5  -7  -5   25.33    2.05
  -1  -5   1  311.37    4.60
   6  -5  -3   48.60    2.43
  -2  -4   1   99.42    2.18
   1  -8  -3    5.41    1.52
  -2  -7  -2   11.37    1.61
   2  -7  -1    9.16    1.70
   1  -3   2  544.09    4.59
   2  -8  -3   11.68    1.78
   3  -8  -4   32.22    2.28
  -1  -7  -1  124.58    3.70
   5  -7  -4    2.49    1.47
   6  -6  -4    0.97    1.42
   3  -5   1   22.35    1.66
   0  -4   2  573.11    5.51
   1  -4   2   77.25    2.14
  -1  -8  -3    3.73    1.42
   4  -7  -2   30.73    2.29
   1  -6   1    6.67    1.40
   2  -4   2    1.05    0.90
   4  -3   1   24.30    1.28
   1  -8  -2   -1.28    1.30
   3  -8  -3    5.78    1.51
  -2  -5   1    0.37    0.83
   6  -5  -2   14.70    1.70
   1  -2   2  429.67    3.38
   0  -8  -2   18.74    1.98
   2  -8  -2    9.72    1.76
  -2  -7  -1    6.98    1.47
   2  -7   0   51.31    2.72
   5  -7  -3    7.65    1.62
   6  -6  -3    2.82    1.38
   1  -5   2   26.31    1.56
  -1  -4   2   77.61    2.00
   3  -6   1    5.84    1.39
   5  -6  -1   -0.50    1.05
   3  -4   2   34.67    1.67
   3  -3   2   21.23    1.25
   2  -2   2   42.55    1.23
  -1  -8  -2    0.16    1.26
   3  -8  -2   59.93    2.97
   4  -7  -1    0.22    1.01
  -1  -5   2   29.24    1.71
   1  -8  -1   16.25    1.94
   5  -7  -2   69.99    3.10
   2  -8  -1    9.51    1.51
   1  -7   1  129.20    4.01
   1  -6   2    0.90    0.89
   2  -6   2   13.81    1.67
  -3  -4   1    1.02    0.60
  -2  -7   0   53.80    2.54
   2  -7   1    7.57    1.31
   4  -7   0   86.84    3.48
   4  -6   1    0.86    0.91
  -2  -4   2    0.91    0.67
   2  -4   3  399.02    4.97
   4  -4   2    2.67    0.96
   5  -4   1    1.62    0.75
   3  -2   2    7.13    0.72
  -1  -8  -1   14.16    1.80
   3  -8  -1   -0.22    0.98
   5  -7  -1   37.57    2.43
   1  -5   3    1.80    1.08
   5  -5   1   25.96    1.92
  -2  -3   2  211.43    2.55
   1  -3   3    4.67    0.69
   2  -8   0   -0.04    1.40
  -1  -7   1  137.43    3.96
  -2  -5   2  267.20    4.19
   0  -5   3   60.73    2.36
   2  -5   3   86.16    2.70
   0  -8   0  439.55    7.06
   6  -5   0    1.57    1.15
  -1  -4   3    3.16    0.90
   3  -4   3   28.42    1.60
   6  -3   0   -0.26    0.56
   4  -8  -1   36.87    2.38
   2  -7   2   12.61    1.88
   1  -6   3   28.79    2.09
   5  -6   1   -1.10    1.22
  -1  -5   3    2.50    1.04
   3  -3   3  113.77    2.48
   4  -7   1   -0.98    1.05
   2  -6   3   52.78    2.61
   4  -6   2   16.64    1.56
  -1  -3   3    7.50    0.81
   1  -8   1   14.77    1.91
   2  -8   1   10.33    1.83
   3  -7   2    9.65    1.79
   6  -6   0   64.49    2.93
   5  -5   2    0.22    1.16
   1  -2   3  885.09    5.18
   4  -2   2   18.80    0.98
   5  -2   1   22.01    0.98
   4  -8   0   -0.88    1.17
   3  -6   3    0.74    0.89
   4  -5   3   33.96    2.05
   2  -2   3   16.78    0.97
   3  -8   1    0.40    1.38
  -1  -6   3   27.92    1.80
   1  -5   4    6.79    1.07
   6  -5   1  169.02    4.22
   0  -4   4  428.16    5.05
   2  -4   4  166.13    3.35
   5  -3   2   19.85    1.28
  -1  -8   1   15.46    1.87
   1  -7   3   12.84    1.90
   4  -7   2   33.85    2.40
   5  -7   1   36.93    2.48
   5  -6   2   12.63    1.72
  -3  -5   2    0.97    0.85
  -3  -4   2   35.81    1.33
   1  -3   4    8.55    1.02
   4  -3   3    5.21    0.76
   1  -8   2   -0.63    1.35
   0  -7   3   46.01    2.64
   1  -6   4   -0.67    1.25
   2  -6   4   46.69    2.55
   6  -6   1    0.99    1.39
   3  -4   4   16.09    1.24
   2  -3   4  284.04    3.82
   3  -2   3    0.31    0.63
   0  -8   2   17.35    1.97
   4  -8   1   37.46    2.40
  -2  -7   2    9.20    1.63
   3  -7   3   57.37    3.02
   6  -7   0   35.23    2.41
  -1  -4   4   27.60    1.48
   3  -8   2   59.31    3.11
  -1  -7   3   15.38    1.92
  -2  -6   3   49.54    2.33
   3  -6   4    6.41    1.47
  -1  -5   4    6.49    0.96
   5  -5   3    1.48    1.26
  -2  -3   3  123.34    2.11
   5  -7   2   76.79    3.25
   4  -5   4   19.91    1.75
   6  -5   2   13.64    1.61
  -3  -3   2   20.77    0.84
  -1  -8   2   -1.16    1.30
   1  -7   4   29.26    2.27
   2  -7   4   82.35    3.48
   4  -7   3   43.05    2.48
  -1  -6   4    0.69    1.23
   5  -6   3   17.04    1.84
   1  -4   5   25.47    1.64
   1  -8   3    5.15    1.53
   2  -8   3   13.32    1.85
   6  -7   1   21.05    2.04
   4  -6   4   55.59    2.76
   6  -6   2   26.02    2.15
   0  -5   5  276.43    4.90
   2  -4   5  181.83    3.62
  -1  -3   4    6.93    0.72
   5  -3   3    0.44    0.78
   4  -2   3   64.52    1.69
   5  -2   2   97.40    1.96
   3  -8   3    6.98    1.65
   3  -7   4    3.17    1.27
   1  -6   5   13.09    1.78
   2  -6   5   31.57    2.37
  -2  -5   4   71.88    2.38
   3  -5   5    2.78    1.25
   3  -4   5    9.30    1.27
   4  -3   4    2.77    0.91
   1  -2   4   19.00    1.03
   2  -2   4  199.98    2.82
   3  -6   5    1.26    1.28
  -2  -4   4  198.26    3.26
  -1  -7   4   30.72    2.30
   4  -7   4   24.85    2.24
   5  -7   3    8.70    1.43
  -1  -5   5    2.69    1.07
   6  -5   3   49.11    2.59
  -3  -4   3   27.23    1.25
   2  -3   5   25.37    1.32
   0  -2   4  125.71    2.12
  -1  -8   3    4.79    1.51
   1  -7   5   21.80    2.18
  -2  -6   4   42.42    2.14
   5  -6   4   -0.04    1.23
   4  -5   5   17.64    1.53
  -1  -4   5   25.90    1.51
   6  -4   3   12.91    1.48
   3  -3   5  247.99    3.89
   3  -2   4   56.55    1.59
   1  -8   4    1.08    1.08
   2  -8   4   44.34    2.54
   4  -6   5   79.10    3.24
   6  -6   3    1.90    1.43
   2  -1   3   66.40    1.34
   4  -1   2  685.29    4.06
   3  -8   4   35.97    2.45
   0  -7   5    0.47    1.32
   3  -7   5   26.93    2.12
   1  -4   6   19.59    1.57
   5  -7   4    1.99    1.44
   1  -6   6    0.45    0.98
   2  -6   6    0.63    1.17
   3  -5   6    3.20    0.98
  -2  -3   4  258.32    3.20
   5  -2   3    0.11    0.58
  -2  -7   4   82.71    3.10
   4  -7   5   29.71    2.35
   0  -6   6   18.90    1.88
   3  -6   6   62.63    2.97
   5  -5   5   12.40    1.62
   6  -5   4    1.44    1.34
   4  -3   5    1.99    0.71
   4  -2   4   59.32    1.74
  -1  -8   4    2.18    1.47
  -1  -7   5   18.60    1.79
   5  -6   5   10.95    1.65
   4  -5   6    2.25    1.26
   6  -4   4   88.18    2.87
  -3  -3   3  108.68    1.87
   1  -2   5    0.17    0.74
   1  -8   5    1.25    1.06
   1  -7   6   17.94    2.02
   2  -7   6   67.08    3.10
   4  -6   6    5.17    1.55
  -2  -4   5  185.61    3.31
   3  -7   6    1.45    1.52
  -1  -6   6    1.43    1.30
   2  -5   7    2.43    1.30
   3  -3   6   25.92    1.54
   3  -2   5    0.69    0.82
   5  -7   5   29.06    2.30
   1  -5   7    1.04    0.89
   4  -7   6   43.70    2.58
   1  -6   7   36.13    2.32
   3  -6   7   -1.11    1.30
   0  -5   7   12.29    1.55
   3  -5   7   28.53    1.89
   1  -4   7    3.20    0.91
   5  -3   5    1.99    0.70
  -1  -8   5    0.00    1.31
  -1  -7   6   20.72    2.00
   5  -6   6    1.34    1.35
   6  -6   5    1.54    1.38
   6  -5   5    4.42    1.16
   4  -3   6    0.95    0.89
   5  -2   4    2.26    0.72
   1  -1   4    0.50    0.55
   2  -1   4   86.97    1.67
   4  -1   3  153.61    2.10
   1  -7   7   58.35    2.99
   2  -7   7    0.55    1.47
   4  -5   7    1.93    1.39
   5  -4   6    4.46    1.11
   6  -4   5   30.35    1.95
  -2  -3   5   28.03    1.29
   3  -7   7    0.90    1.49
  -2  -6   6   -0.71    1.28
   4  -6   7    2.24    1.06
  -3  -5   5    2.89    0.93
  -1  -5   7    0.59    1.13
   4  -4   7  132.10    3.54
  -1  -3   6  121.45    2.58
   1  -3   7    1.14    0.98
   2  -3   7    0.56    0.98
   2  -2   6    0.07    0.79
   0  -7   7   74.35    3.23
   2  -5   8    8.81    1.70
  -1  -2   5   -0.07    0.46
   4  -7   7    0.15    1.16
   1  -6   8    9.35    1.76
   1  -5   8   21.29    1.67
   3  -5   8   -0.02    1.35
  -1  -4   7    2.73    1.08
  -3  -3   4   60.65    1.53
   0  -3   7   75.11    2.31
   3  -6   8    1.53    1.45
   5  -6   7    1.88    1.37
   6  -6   6   14.97    1.78
   5  -5   7   20.70    1.95
   6  -5   6    0.12    1.27
  -3  -4   5    7.86    0.92
   2  -4   8    1.24    0.85
   0  -2   6  140.39    2.60
  -1  -7   7   64.05    2.96
   2  -7   8    1.55    1.36
   3  -4   8   60.63    2.46
   6  -4   6    5.57    1.35
   5  -2   5   -0.31    0.66
   3  -7   8    0.54    1.26
  -2  -5   7    2.62    1.17
   4  -5   8    2.05    1.07
   4  -2   6   14.78    1.17
   2  -1   5   72.81    1.69
   4  -1   4   69.18    1.56
  -1  -5   8   19.89    1.71
   4  -4   8   -0.43    1.20
  -2  -3   6    4.99    0.87
  -1  -3   7    0.42    0.90
   5  -1   3  150.36    2.06
  -1  -6   8    7.95    1.62
   1  -5   9  164.33    4.29
   2  -5   9   12.68    1.72
  -2  -4   7    0.51    0.87
   1  -3   8    4.10    0.87
   2  -2   7   -0.07    0.57
   1  -6   9    4.12    1.52
   2  -6   9   33.60    2.21
   3  -6   9    7.67    1.58
   3  -5   9   19.00    1.93
   5  -5   8   22.37    1.94
   6  -5   7   12.23    1.67
   2  -4   9    7.76    1.42
  -1  -2   6  192.32    2.86
   3  -2   7    6.00    1.00
   5  -6   8    1.67    1.04
   0  -5   9    2.00    1.19
   1  -4   9   48.26    2.36
   3  -4   9   18.28    1.71
  -3  -3   5  235.28    3.07
   6  -3   6   14.57    1.41
  -2  -2   5  112.17    2.00
  -1  -1   4    0.63    0.46
   4  -5   9   14.42    1.73
   5  -4   8    6.22    1.38
   6  -4   7   -0.43    1.14
   5  -2   6   99.36    2.41
   4  -6   9   -0.17    0.85
   2  -1   6    5.89    0.86
   0  -7   9   -0.41    1.19
  -2  -6   8    6.21    1.43
  -2  -5   8    6.98    1.13
  -1  -5   9  168.50    4.03
  -2  -3   7   -0.45    0.72
  -1  -3   8    4.99    0.99
   1  -1   6  180.95    2.68
  -1  -6   9    4.05    1.43
   2  -6  10   22.77    2.09
   1  -5  10   51.25    2.62
   2  -5  10   50.66    2.52
   6  -5   8    3.37    1.32
   3  -3   9   63.58    2.45
   3  -6  10   -0.36    1.13
   3  -5  10    1.75    1.08
  -1  -4   9   45.29    2.08
   2  -4  10   15.14    1.61
   5  -3   8    0.67    0.72
   3  -2   8    4.87    0.80
   0   0   0    0.00    0.00

TITL AH-91
CELL  1.54186    8.4349  10.4267  15.6093   90.000   90.000   90.000
ZERR     4.00    0.0004   0.0004   0.0006    0.000    0.000    0.000
SPGR P m n b
SFAC C   H   N   O
UNIT 68 60 4 12
HKLF 4
END
_computing_structure_solution     'SHELXT 2018/2 (Sheldrick, 2018)'
;
_shelx_hkl_checksum                31813
_olex2_submission_special_instructions  'No special instructions were received'
